# Supplementary material for: Community‐level interactions between plants and soil biota during range expansion
Source: J Ecol. 2020 Jun 12;108(5):1860–73. doi: 10.1111/1365-2745.13409 (PMC7508040; doi:10.1111/1365-2745.13409)
Supplement: Supplementary file 2 — Supplementary Material [file JEC-108-1860-s002.xlsx]

## Sheet: Fungi
Community-level interactions between plants and soil biota during range expansion
Koorem, K1,2, Snoek, LB1,3,4, Bloem, J1,5, Geisen, S1,4, Kostenko, O1, Manrubia, M1, Ramirez, KS1, Weser, C1, Wilschut, RA1,6 & van der Putten, WH1,4
1 Netherlands Institute of Ecology, Wageningen, The Netherlands
2 Department of Botany, Institute of Ecology and Earth Sciences, University of Tartu, Estonia
3 Theoretical Biology and Bioinformatics, Utrecht University, Utrecht, The Netherlands
4 Laboratory of Nematology, Wageningen University, Wageningen, the Netherlands
5 Department of Plant Sciences, Wageningen University, Wageningen, the Netherlands.
6 Ecology, Department of Biology, University of Konstanz, Konstanz, Germany
Table S1. Indicator species list of taxa, determined by targeting ITS region. Indicator marks the plant community type (unrelated range expanders- Unrelated RE, related range expanders- Related RE, natives- Native), the taxon (OTU nr) is significantly associated with (p<0.05).
Indicator	OTU nr	Stat	p-value	Kingdom	Phylum	Class	Order	Family	Genus
Unrelated RE	79	0.7	0.05	Fungi	Ascomycota	Ascomycota_unidentified	Ascomycota_unidentified_1	Ascomycota_unidentified_1	Ascomycota_unidentified_1_1
Unrelated RE	95	0.94	0.001	Fungi	Ascomycota	Ascomycota_unidentified	Ascomycota_unidentified_1	Ascomycota_unidentified_1	Ascomycota_unidentified_1_1
Unrelated RE	28	0.94	0.001	Fungi	Ascomycota	Dothideomycetes	Pleosporales	Incertae_sedis_13	Pyrenochaeta
Unrelated RE	9045	0.45	0.05	Fungi	Ascomycota	Dothideomycetes	Pleosporales	Sporormiaceae	Westerdykella
Unrelated RE	748	0.67	0.001	Fungi	Ascomycota	Eurotiomycetes	Chaetothyriales	Herpotrichiellaceae	Herpotrichiellaceae_unidentified
Unrelated RE	3702	0.49	0.007	Fungi	Ascomycota	Eurotiomycetes	Eurotiales	Eurotiales_unidentified	Eurotiales_unidentified_1
Unrelated RE	764	0.66	0.006	Fungi	Ascomycota	Eurotiomycetes	Eurotiales	Eurotiales_unidentified	Eurotiales_unidentified_1
Unrelated RE	1871	0.9	0.002	Fungi	Ascomycota	Eurotiomycetes	Eurotiales	Trichocomaceae	Penicillium
Unrelated RE	3063	0.42	0.02	Fungi	Ascomycota	Eurotiomycetes	Eurotiales	Trichocomaceae	Penicillium
Unrelated RE	13690	0.47	0.05	Fungi	Ascomycota	Eurotiomycetes	Eurotiales	Trichocomaceae	unclassified_Trichocomaceae
Unrelated RE	7380	0.49	0.008	Fungi	Ascomycota	Eurotiomycetes	Onygenales	unclassified_Onygenales	unclassified_Onygenales
Unrelated RE	10427	0.42	0.03	Fungi	Ascomycota	Eurotiomycetes	unclassified_Eurotiomycetes	unclassified_Eurotiomycetes	unclassified_Eurotiomycetes
Unrelated RE	5110	0.57	0.02	Fungi	Ascomycota	Eurotiomycetes	unclassified_Eurotiomycetes	unclassified_Eurotiomycetes	unclassified_Eurotiomycetes
Unrelated RE	913	0.72	0.003	Fungi	Ascomycota	Eurotiomycetes	unclassified_Eurotiomycetes	unclassified_Eurotiomycetes	unclassified_Eurotiomycetes
Unrelated RE	943	0.55	0.05	Fungi	Ascomycota	Eurotiomycetes	unclassified_Eurotiomycetes	unclassified_Eurotiomycetes	unclassified_Eurotiomycetes
Unrelated RE	3033	0.42	0.03	Fungi	Ascomycota	Leotiomycetes	Geoglossales	Geoglossaceae	Geoglossum
Unrelated RE	171	0.67	0.006	Fungi	Ascomycota	Leotiomycetes	Helotiales	Incertae_sedis_2	Tetracladium
Unrelated RE	9119	0.42	0.03	Fungi	Ascomycota	Orbiliomycetes	Orbiliales	Orbiliaceae	Orbiliaceae_unidentified
Unrelated RE	2955	0.71	0.001	Fungi	Ascomycota	Orbiliomycetes	Orbiliales	Orbiliaceae	unclassified_Orbiliaceae
Unrelated RE	3389	0.63	0.006	Fungi	Ascomycota	Orbiliomycetes	Orbiliales	Orbiliaceae	unclassified_Orbiliaceae
Unrelated RE	58	0.47	0.03	Fungi	Ascomycota	Pezizomycetes	Pezizales	unclassified_Pezizales	unclassified_Pezizales
Unrelated RE	56	0.78	0.03	Fungi	Ascomycota	Sordariomycetes	Hypocreales	Bionectriaceae	Clonostachys
Unrelated RE	916	0.48	0.05	Fungi	Ascomycota	Sordariomycetes	Hypocreales	Hypocreaceae	Acrostalagmus
Unrelated RE	300	0.77	0.02	Fungi	Ascomycota	Sordariomycetes	Hypocreales	Hypocreaceae	unclassified_Hypocreaceae
Unrelated RE	167	0.79	0.001	Fungi	Ascomycota	Sordariomycetes	Hypocreales	Hypocreales_unidentified	Hypocreales_unidentified_1
Unrelated RE	1672	0.65	0.03	Fungi	Ascomycota	Sordariomycetes	Hypocreales	Hypocreales_unidentified	Hypocreales_unidentified_1
Unrelated RE	174	0.74	0.005	Fungi	Ascomycota	Sordariomycetes	Hypocreales	Hypocreales_unidentified	Hypocreales_unidentified_1
Unrelated RE	2274	0.47	0.02	Fungi	Ascomycota	Sordariomycetes	Hypocreales	Hypocreales_unidentified	Hypocreales_unidentified_1
Unrelated RE	36	0.72	0.004	Fungi	Ascomycota	Sordariomycetes	Hypocreales	Incertae_sedis_3	Ilyonectria
Unrelated RE	400	0.85	0.002	Fungi	Ascomycota	Sordariomycetes	Hypocreales	Incertae_sedis_3	Incertae_sedis_3_unidentified
Unrelated RE	117	0.87	0.03	Fungi	Ascomycota	Sordariomycetes	Hypocreales	Nectriaceae	Gibberella
Unrelated RE	1259	0.45	0.04	Fungi	Ascomycota	Sordariomycetes	Sordariales	unclassified_Sordariales	unclassified_Sordariales
Unrelated RE	1147	0.56	0.02	Fungi	Ascomycota	Sordariomycetes	unclassified_Sordariomycetes	unclassified_Sordariomycetes	unclassified_Sordariomycetes
Unrelated RE	1714	0.48	0.04	Fungi	Ascomycota	Sordariomycetes	unclassified_Sordariomycetes	unclassified_Sordariomycetes	unclassified_Sordariomycetes
Unrelated RE	431	0.71	0.01	Fungi	Ascomycota	Sordariomycetes	Xylariales	Xylariales_unidentified	Xylariales_unidentified_1
Unrelated RE	1135	0.77	0.001	Fungi	Ascomycota	unclassified_Ascomycota	unclassified_Ascomycota	unclassified_Ascomycota	unclassified_Ascomycota
Unrelated RE	115	0.5	0.01	Fungi	Ascomycota	unclassified_Ascomycota	unclassified_Ascomycota	unclassified_Ascomycota	unclassified_Ascomycota
Unrelated RE	317	0.71	0.01	Fungi	Ascomycota	unclassified_Ascomycota	unclassified_Ascomycota	unclassified_Ascomycota	unclassified_Ascomycota
Unrelated RE	565	0.42	0.03	Fungi	Ascomycota	unclassified_Ascomycota	unclassified_Ascomycota	unclassified_Ascomycota	unclassified_Ascomycota
Unrelated RE	5849	0.74	0.005	Fungi	Ascomycota	unclassified_Ascomycota	unclassified_Ascomycota	unclassified_Ascomycota	unclassified_Ascomycota
Unrelated RE	825	0.77	0.03	Fungi	Ascomycota	unclassified_Ascomycota	unclassified_Ascomycota	unclassified_Ascomycota	unclassified_Ascomycota
Unrelated RE	1645	0.58	0.04	Fungi	Basidiomycota	Agaricomycetes	Agaricales	Clavariaceae	Clavaria
Unrelated RE	2031	0.49	0.01	Fungi	Basidiomycota	Agaricomycetes	Agaricales	Strophariaceae	Alnicola
Unrelated RE	1123	0.46	0.03	Fungi	Basidiomycota	Agaricomycetes	Agaricales	unclassified_Agaricales	unclassified_Agaricales
Unrelated RE	3868	0.46	0.05	Fungi	Basidiomycota	Agaricomycetes	Agaricales	unclassified_Agaricales	unclassified_Agaricales
Unrelated RE	259	0.63	0.02	Fungi	Basidiomycota	Agaricomycetes	Auriculariales	Auriculariales_unidentified	Auriculariales_unidentified_1
Unrelated RE	411	0.66	0.02	Fungi	Basidiomycota	Agaricomycetes	Polyporales	Polyporales_unidentified	Polyporales_unidentified_1
Unrelated RE	116	0.54	0.006	Fungi	Basidiomycota	Agaricomycetes	Sebacinales	Sebacinaceae	Sebacinaceae_unidentified
Unrelated RE	1489	0.73	0.03	Fungi	Basidiomycota	Agaricomycetes	Sebacinales	Sebacinaceae	Sebacinaceae_unidentified
Unrelated RE	477	0.52	0.02	Fungi	Basidiomycota	Agaricomycetes	Sebacinales	Sebacinales_Group_B	Sebacinales_Group_B_unidentified
Unrelated RE	11090	0.45	0.03	Fungi	Basidiomycota	Agaricomycetes	Sebacinales	unclassified_Sebacinales	unclassified_Sebacinales
Unrelated RE	1715	0.59	0.02	Fungi	Basidiomycota	Agaricomycetes	unclassified_Agaricomycetes	unclassified_Agaricomycetes	unclassified_Agaricomycetes
Unrelated RE	51	0.76	0.01	Fungi	Chytridiomycota	Chytridiomycetes	Olpidiales	Olpidiaceae	Olpidium
Unrelated RE	3809	0.42	0.03	Fungi	Chytridiomycota	Chytridiomycota_unidentified	Chytridiomycota_unidentified_1	Chytridiomycota_unidentified_1	Chytridiomycota_unidentified_1_1
Unrelated RE	268	0.6	0.05	Fungi	Fungi_unidentified	Fungi_unidentified_1	Fungi_unidentified_1	Fungi_unidentified_1_1	Fungi_unidentified_1_1
Unrelated RE	285	0.42	0.05	Fungi	Fungi_unidentified	Fungi_unidentified_1	Fungi_unidentified_1	Fungi_unidentified_1_1	Fungi_unidentified_1_1
Unrelated RE	7342	0.6	0.01	Fungi	Glomeromycota	Glomeromycetes	Archaeosporales	Archaeosporaceae	unclassified_Archaeosporaceae
Unrelated RE	8032	0.58	0.004	Fungi	Glomeromycota	Glomeromycetes	Archaeosporales	unclassified_Archaeosporales	unclassified_Archaeosporales
Unrelated RE	8118	0.64	0.01	Fungi	Glomeromycota	Glomeromycetes	Archaeosporales	unclassified_Archaeosporales	unclassified_Archaeosporales
Unrelated RE	10416	0.49	0.04	Fungi	Glomeromycota	Glomeromycetes	Glomerales	Glomeraceae	Glomeraceae_unidentified
Unrelated RE	12620	0.51	0.03	Fungi	Glomeromycota	Glomeromycetes	Glomerales	Glomeraceae	Glomeraceae_unidentified
Unrelated RE	1482	0.8	0.001	Fungi	Glomeromycota	Glomeromycetes	Glomerales	Glomeraceae	Glomeraceae_unidentified
Unrelated RE	19683	0.49	0.009	Fungi	Glomeromycota	Glomeromycetes	Glomerales	Glomeraceae	Glomeraceae_unidentified
Unrelated RE	19699	0.49	0.008	Fungi	Glomeromycota	Glomeromycetes	Glomerales	Glomeraceae	Glomeraceae_unidentified
Unrelated RE	2570	0.7	0.002	Fungi	Glomeromycota	Glomeromycetes	Glomerales	Glomeraceae	Glomeraceae_unidentified
Unrelated RE	3087	0.59	0.001	Fungi	Glomeromycota	Glomeromycetes	Glomerales	Glomeraceae	Glomeraceae_unidentified
Unrelated RE	3180	0.63	0.001	Fungi	Glomeromycota	Glomeromycetes	Glomerales	Glomeraceae	Glomeraceae_unidentified
Unrelated RE	5938	0.45	0.03	Fungi	Glomeromycota	Glomeromycetes	Glomerales	Glomeraceae	Glomeraceae_unidentified
Unrelated RE	7372	0.46	0.04	Fungi	Glomeromycota	Glomeromycetes	Glomerales	Glomeraceae	Glomeraceae_unidentified
Unrelated RE	790	0.73	0.003	Fungi	Glomeromycota	Glomeromycetes	Glomerales	Glomeraceae	Glomeraceae_unidentified
Unrelated RE	9269	0.49	0.04	Fungi	Glomeromycota	Glomeromycetes	Glomerales	Glomeraceae	Glomeraceae_unidentified
Unrelated RE	9361	0.51	0.02	Fungi	Glomeromycota	Glomeromycetes	Glomerales	Glomeraceae	Glomeraceae_unidentified
Unrelated RE	10074	0.49	0.007	Fungi	Glomeromycota	Glomeromycetes	Glomerales	Glomeraceae	Glomus
Unrelated RE	10684	0.42	0.03	Fungi	Glomeromycota	Glomeromycetes	Glomerales	Glomeraceae	Glomus
Unrelated RE	17365	0.49	0.009	Fungi	Glomeromycota	Glomeromycetes	Glomerales	Glomeraceae	Glomus
Unrelated RE	2784	0.63	0.008	Fungi	Glomeromycota	Glomeromycetes	Glomerales	Glomeraceae	Glomus
Unrelated RE	3291	0.61	0.04	Fungi	Glomeromycota	Glomeromycetes	Glomerales	Glomeraceae	Glomus
Unrelated RE	3973	0.74	0.001	Fungi	Glomeromycota	Glomeromycetes	Glomerales	Glomeraceae	Glomus
Unrelated RE	13551	0.42	0.03	Fungi	Glomeromycota	Glomeromycetes	Glomerales	Glomeraceae	Rhizophagus
Unrelated RE	2028	0.61	0.02	Fungi	Glomeromycota	Glomeromycetes	Glomerales	Glomeraceae	Rhizophagus
Unrelated RE	10415	0.42	0.02	Fungi	Glomeromycota	Glomeromycetes	Glomerales	Glomeraceae	unclassified_Glomeraceae
Unrelated RE	2255	0.57	0.03	Fungi	Glomeromycota	Glomeromycetes	Glomerales	Glomeraceae	unclassified_Glomeraceae
Unrelated RE	4410	0.58	0.004	Fungi	Glomeromycota	Glomeromycetes	Glomerales	Glomeraceae	unclassified_Glomeraceae
Unrelated RE	6657	0.57	0.001	Fungi	Glomeromycota	Glomeromycetes	Glomerales	Glomeraceae	unclassified_Glomeraceae
Unrelated RE	679	0.54	0.007	Fungi	Glomeromycota	Glomeromycetes	Glomerales	Glomeraceae	unclassified_Glomeraceae
Unrelated RE	6858	0.42	0.03	Fungi	Glomeromycota	Glomeromycetes	Glomerales	Glomeraceae	unclassified_Glomeraceae
Unrelated RE	8141	0.61	0.004	Fungi	Glomeromycota	Glomeromycetes	Glomerales	Glomeraceae	unclassified_Glomeraceae
Unrelated RE	9136	0.69	0.001	Fungi	Glomeromycota	Glomeromycetes	Glomerales	Glomeraceae	unclassified_Glomeraceae
Unrelated RE	9289	0.54	0.02	Fungi	Glomeromycota	Glomeromycetes	Glomerales	Glomeraceae	unclassified_Glomeraceae
Unrelated RE	1338	0.76	0.03	Fungi	Glomeromycota	Glomeromycetes	Glomerales	unclassified_Glomerales	unclassified_Glomerales
Unrelated RE	1398	0.52	0.03	Fungi	Glomeromycota	unclassified_Glomeromycota	unclassified_Glomeromycota	unclassified_Glomeromycota	unclassified_Glomeromycota
Unrelated RE	10630	0.42	0.04	Fungi	unclassified_Fungi	unclassified_Fungi	unclassified_Fungi	unclassified_Fungi	unclassified_Fungi
Unrelated RE	10845	0.64	0.001	Fungi	unclassified_Fungi	unclassified_Fungi	unclassified_Fungi	unclassified_Fungi	unclassified_Fungi
Unrelated RE	13422	0.46	0.02	Fungi	unclassified_Fungi	unclassified_Fungi	unclassified_Fungi	unclassified_Fungi	unclassified_Fungi
Unrelated RE	13502	0.5	0.04	Fungi	unclassified_Fungi	unclassified_Fungi	unclassified_Fungi	unclassified_Fungi	unclassified_Fungi
Unrelated RE	13538	0.48	0.01	Fungi	unclassified_Fungi	unclassified_Fungi	unclassified_Fungi	unclassified_Fungi	unclassified_Fungi
Unrelated RE	13807	0.46	0.02	Fungi	unclassified_Fungi	unclassified_Fungi	unclassified_Fungi	unclassified_Fungi	unclassified_Fungi
Unrelated RE	14119	0.42	0.03	Fungi	unclassified_Fungi	unclassified_Fungi	unclassified_Fungi	unclassified_Fungi	unclassified_Fungi
Unrelated RE	143	0.69	0.001	Fungi	unclassified_Fungi	unclassified_Fungi	unclassified_Fungi	unclassified_Fungi	unclassified_Fungi
Unrelated RE	16	0.8	0.001	Fungi	unclassified_Fungi	unclassified_Fungi	unclassified_Fungi	unclassified_Fungi	unclassified_Fungi
Unrelated RE	1860	0.42	0.03	Fungi	unclassified_Fungi	unclassified_Fungi	unclassified_Fungi	unclassified_Fungi	unclassified_Fungi
Unrelated RE	2068	0.5	0.02	Fungi	unclassified_Fungi	unclassified_Fungi	unclassified_Fungi	unclassified_Fungi	unclassified_Fungi
Unrelated RE	2166	0.5	0.05	Fungi	unclassified_Fungi	unclassified_Fungi	unclassified_Fungi	unclassified_Fungi	unclassified_Fungi
Unrelated RE	2234	0.54	0.003	Fungi	unclassified_Fungi	unclassified_Fungi	unclassified_Fungi	unclassified_Fungi	unclassified_Fungi
Unrelated RE	2452	0.42	0.03	Fungi	unclassified_Fungi	unclassified_Fungi	unclassified_Fungi	unclassified_Fungi	unclassified_Fungi
Unrelated RE	2462	0.76	0.002	Fungi	unclassified_Fungi	unclassified_Fungi	unclassified_Fungi	unclassified_Fungi	unclassified_Fungi
Unrelated RE	2636	0.44	0.04	Fungi	unclassified_Fungi	unclassified_Fungi	unclassified_Fungi	unclassified_Fungi	unclassified_Fungi
Unrelated RE	296	0.5	0.03	Fungi	unclassified_Fungi	unclassified_Fungi	unclassified_Fungi	unclassified_Fungi	unclassified_Fungi
Unrelated RE	3069	0.48	0.03	Fungi	unclassified_Fungi	unclassified_Fungi	unclassified_Fungi	unclassified_Fungi	unclassified_Fungi
Unrelated RE	373	0.76	0.004	Fungi	unclassified_Fungi	unclassified_Fungi	unclassified_Fungi	unclassified_Fungi	unclassified_Fungi
Unrelated RE	3790	0.39	0.04	Fungi	unclassified_Fungi	unclassified_Fungi	unclassified_Fungi	unclassified_Fungi	unclassified_Fungi
Unrelated RE	3974	0.55	0.02	Fungi	unclassified_Fungi	unclassified_Fungi	unclassified_Fungi	unclassified_Fungi	unclassified_Fungi
Unrelated RE	4000	0.42	0.02	Fungi	unclassified_Fungi	unclassified_Fungi	unclassified_Fungi	unclassified_Fungi	unclassified_Fungi
Unrelated RE	4086	0.55	0.004	Fungi	unclassified_Fungi	unclassified_Fungi	unclassified_Fungi	unclassified_Fungi	unclassified_Fungi
Unrelated RE	4479	0.49	0.005	Fungi	unclassified_Fungi	unclassified_Fungi	unclassified_Fungi	unclassified_Fungi	unclassified_Fungi
Unrelated RE	4485	0.52	0.02	Fungi	unclassified_Fungi	unclassified_Fungi	unclassified_Fungi	unclassified_Fungi	unclassified_Fungi
Unrelated RE	48	0.42	0.03	Fungi	unclassified_Fungi	unclassified_Fungi	unclassified_Fungi	unclassified_Fungi	unclassified_Fungi
Unrelated RE	4805	0.42	0.03	Fungi	unclassified_Fungi	unclassified_Fungi	unclassified_Fungi	unclassified_Fungi	unclassified_Fungi
Unrelated RE	4873	0.65	0.02	Fungi	unclassified_Fungi	unclassified_Fungi	unclassified_Fungi	unclassified_Fungi	unclassified_Fungi
Unrelated RE	4914	0.68	0.03	Fungi	unclassified_Fungi	unclassified_Fungi	unclassified_Fungi	unclassified_Fungi	unclassified_Fungi
Unrelated RE	5149	0.42	0.02	Fungi	unclassified_Fungi	unclassified_Fungi	unclassified_Fungi	unclassified_Fungi	unclassified_Fungi
Unrelated RE	5288	0.49	0.02	Fungi	unclassified_Fungi	unclassified_Fungi	unclassified_Fungi	unclassified_Fungi	unclassified_Fungi
Unrelated RE	587	0.76	0.001	Fungi	unclassified_Fungi	unclassified_Fungi	unclassified_Fungi	unclassified_Fungi	unclassified_Fungi
Unrelated RE	618	0.65	0.003	Fungi	unclassified_Fungi	unclassified_Fungi	unclassified_Fungi	unclassified_Fungi	unclassified_Fungi
Unrelated RE	695	0.71	0.04	Fungi	unclassified_Fungi	unclassified_Fungi	unclassified_Fungi	unclassified_Fungi	unclassified_Fungi
Unrelated RE	7802	0.4	0.04	Fungi	unclassified_Fungi	unclassified_Fungi	unclassified_Fungi	unclassified_Fungi	unclassified_Fungi
Unrelated RE	8925	0.42	0.03	Fungi	unclassified_Fungi	unclassified_Fungi	unclassified_Fungi	unclassified_Fungi	unclassified_Fungi
Unrelated RE	9	1	0.001	Fungi	unclassified_Fungi	unclassified_Fungi	unclassified_Fungi	unclassified_Fungi	unclassified_Fungi
Unrelated RE	9384	0.42	0.03	Fungi	unclassified_Fungi	unclassified_Fungi	unclassified_Fungi	unclassified_Fungi	unclassified_Fungi
Unrelated RE	9845	0.42	0.02	Fungi	unclassified_Fungi	unclassified_Fungi	unclassified_Fungi	unclassified_Fungi	unclassified_Fungi
Related RE	2010	0.51	0.01	Fungi	Ascomycota	Sordariomycetes	Hypocreales	Hypocreales_unidentified	Hypocreales_unidentified_1
Related RE	983	0.49	0.04	Fungi	Ascomycota	Sordariomycetes	Hypocreales	Incertae_sedis_3	Incertae_sedis_3_unidentified
Related RE	1514	0.57	0.04	Fungi	Ascomycota	Sordariomycetes	unclassified_Sordariomycetes	unclassified_Sordariomycetes	unclassified_Sordariomycetes
Related RE	3009	0.45	0.03	Fungi	Basidiomycota	unclassified_Basidiomycota	unclassified_Basidiomycota	unclassified_Basidiomycota	unclassified_Basidiomycota
Related RE	335	0.61	0.03	Fungi	Chytridiomycota	Chytridiomycetes	Olpidiales	Olpidiaceae	Olpidium
Related RE	3128	0.46	0.04	Fungi	Fungi_unidentified	Fungi_unidentified_1	Fungi_unidentified_1	Fungi_unidentified_1_1	Fungi_unidentified_1_1
Related RE	10957	0.51	0.04	Fungi	unclassified_Fungi	unclassified_Fungi	unclassified_Fungi	unclassified_Fungi	unclassified_Fungi
Related RE	11149	0.49	0.03	Fungi	unclassified_Fungi	unclassified_Fungi	unclassified_Fungi	unclassified_Fungi	unclassified_Fungi
Related RE	1218	0.52	0.04	Fungi	unclassified_Fungi	unclassified_Fungi	unclassified_Fungi	unclassified_Fungi	unclassified_Fungi
Related RE	13436	0.5	0.02	Fungi	unclassified_Fungi	unclassified_Fungi	unclassified_Fungi	unclassified_Fungi	unclassified_Fungi
Related RE	148	0.58	0.005	Fungi	unclassified_Fungi	unclassified_Fungi	unclassified_Fungi	unclassified_Fungi	unclassified_Fungi
Related RE	1959	0.94	0.001	Fungi	unclassified_Fungi	unclassified_Fungi	unclassified_Fungi	unclassified_Fungi	unclassified_Fungi
Related RE	3	0.88	0.001	Fungi	unclassified_Fungi	unclassified_Fungi	unclassified_Fungi	unclassified_Fungi	unclassified_Fungi
Related RE	323	0.53	0.005	Fungi	unclassified_Fungi	unclassified_Fungi	unclassified_Fungi	unclassified_Fungi	unclassified_Fungi
Related RE	4158	0.83	0.001	Fungi	unclassified_Fungi	unclassified_Fungi	unclassified_Fungi	unclassified_Fungi	unclassified_Fungi
Related RE	4552	0.63	0.02	Fungi	unclassified_Fungi	unclassified_Fungi	unclassified_Fungi	unclassified_Fungi	unclassified_Fungi
Related RE	6725	0.662	0.009	Fungi	unclassified_Fungi	unclassified_Fungi	unclassified_Fungi	unclassified_Fungi	unclassified_Fungi
Related RE	6726	0.65	0.05	Fungi	unclassified_Fungi	unclassified_Fungi	unclassified_Fungi	unclassified_Fungi	unclassified_Fungi
Related RE	734	0.82	0.001	Fungi	unclassified_Fungi	unclassified_Fungi	unclassified_Fungi	unclassified_Fungi	unclassified_Fungi
Related RE	7340	0.51	0.03	Fungi	unclassified_Fungi	unclassified_Fungi	unclassified_Fungi	unclassified_Fungi	unclassified_Fungi
Native	799	0.47	0.04	Fungi	Ascomycota	Sordariomycetes	Sordariales	Lasiosphaeriaceae	Podospora
Native	476	0.66	0.03	Fungi	Fungi_unidentified	Fungi_unidentified_1	Fungi_unidentified_1	Fungi_unidentified_1_1	Fungi_unidentified_1_1
Native	2264	0.58	0.02	Fungi	Fungi_unidentified	Fungi_unidentified_1	Fungi_unidentified_1	Fungi_unidentified_1_1	Fungi_unidentified_1_1
Native	13491	0.47	0.02	Fungi	Zygomycota	Incertae_sedis_10	Mortierellales	unclassified_Mortierellales	unclassified_Mortierellales
Native	5	0.96	0.001	Fungi	unclassified_Fungi	unclassified_Fungi	unclassified_Fungi	unclassified_Fungi	unclassified_Fungi
Native	727	0.75	0.02	Fungi	unclassified_Fungi	unclassified_Fungi	unclassified_Fungi	unclassified_Fungi	unclassified_Fungi
Native	2141	0.62	0.02	Fungi	unclassified_Fungi	unclassified_Fungi	unclassified_Fungi	unclassified_Fungi	unclassified_Fungi
Native	2267	0.6	0.05	Fungi	unclassified_Fungi	unclassified_Fungi	unclassified_Fungi	unclassified_Fungi	unclassified_Fungi
Native	2826	0.53	0.02	Fungi	unclassified_Fungi	unclassified_Fungi	unclassified_Fungi	unclassified_Fungi	unclassified_Fungi
Native	4028	0.45	0.04	Fungi	unclassified_Fungi	unclassified_Fungi	unclassified_Fungi	unclassified_Fungi	unclassified_Fungi
Native	5893	0.64	0.04	Fungi	unclassified_Fungi	unclassified_Fungi	unclassified_Fungi	unclassified_Fungi	unclassified_Fungi
Native	6630	0.5	0.04	Fungi	unclassified_Fungi	unclassified_Fungi	unclassified_Fungi	unclassified_Fungi	unclassified_Fungi
Native	9061	0.47	0.04	Fungi	unclassified_Fungi	unclassified_Fungi	unclassified_Fungi	unclassified_Fungi	unclassified_Fungi
Native	9120	0.65	0.002	Fungi	unclassified_Fungi	unclassified_Fungi	unclassified_Fungi	unclassified_Fungi	unclassified_Fungi
Native	10666	0.51	0.03	Fungi	unclassified_Fungi	unclassified_Fungi	unclassified_Fungi	unclassified_Fungi	unclassified_Fungi
Native	13752	0.5	0.05	Fungi	unclassified_Fungi	unclassified_Fungi	unclassified_Fungi	unclassified_Fungi	unclassified_Fungi
Native	13942	0.53	0.02	Fungi	unclassified_Fungi	unclassified_Fungi	unclassified_Fungi	unclassified_Fungi	unclassified_Fungi

## Sheet: Bacteria
Community-level interactions between plants and soil biota during range expansion
Koorem, K1,2, Snoek, LB1,3,4, Bloem, J1,5, Geisen, S1,4, Kostenko, O1, Manrubia, M1, Ramirez, KS1, Weser, C1, Wilschut, RA1,6 & van der Putten, WH1,4
1 Netherlands Institute of Ecology, Wageningen, The Netherlands
2 Department of Botany, Institute of Ecology and Earth Sciences, University of Tartu, Estonia
3 Theoretical Biology and Bioinformatics, Utrecht University, Utrecht, The Netherlands
4 Laboratory of Nematology, Wageningen University, Wageningen, the Netherlands
5 Department of Plant Sciences, Wageningen University, Wageningen, the Netherlands.
6 Ecology, Department of Biology, University of Konstanz, Konstanz, Germany
Table S2. Indicator species list of taxa, determined by targeting 16s rRNA region. Indicator marks the plant community type (unrelated range expanders- Unrelated RE, related range expanders- Related RE, natives- Native), the taxon (OTU nr) is significantly associated with (p<0.05).
Indicator	OTU nr	Stat	p-value	Kingdom	Phylum	Class	Order	Family	Genus
Unrelated RE	1567	0.58	0.002	Archaea	Euryarchaeota	unclassified_Euryarchaeota	unclassified_Euryarchaeota	unclassified_Euryarchaeota	unclassified_Euryarchaeota
Unrelated RE	5378	0.43	0.03	Archaea	Euryarchaeota	unclassified_Euryarchaeota	unclassified_Euryarchaeota	unclassified_Euryarchaeota	unclassified_Euryarchaeota
Unrelated RE	15884	0.54	0.005	Bacteria	Acidobacteria	Acidobacteria_Gp17	unclassified_Acidobacteria_Gp17	unclassified_Acidobacteria_Gp17	Gp17
Unrelated RE	4430	0.62	0.006	Bacteria	Acidobacteria	Acidobacteria_Gp25	unclassified_Acidobacteria_Gp25	unclassified_Acidobacteria_Gp25	Gp25
Unrelated RE	130	0.66	0.03	Bacteria	Acidobacteria	Acidobacteria_Gp3	unclassified_Acidobacteria_Gp3	unclassified_Acidobacteria_Gp3	Gp3
Unrelated RE	24061	0.46	0.04	Bacteria	Acidobacteria	Acidobacteria_Gp3	unclassified_Acidobacteria_Gp3	unclassified_Acidobacteria_Gp3	Gp3
Unrelated RE	2669	0.64	0.04	Bacteria	Acidobacteria	Acidobacteria_Gp3	unclassified_Acidobacteria_Gp3	unclassified_Acidobacteria_Gp3	Gp3
Unrelated RE	1676	0.57	0.03	Bacteria	Actinobacteria	Actinobacteria	Acidimicrobiales	Acidimicrobiaceae	Ilumatobacter
Unrelated RE	2320	0.63	0.02	Bacteria	Actinobacteria	Actinobacteria	Acidimicrobiales	Acidimicrobineae_incertae_sedis	Aciditerrimonas
Unrelated RE	7025	0.54	0.03	Bacteria	Actinobacteria	Actinobacteria	Acidimicrobiales	Acidimicrobineae_incertae_sedis	Aciditerrimonas
Unrelated RE	180	0.66	0.001	Bacteria	Actinobacteria	Actinobacteria	Acidimicrobiales	unclassified_Acidimicrobiales	unclassified_Acidimicrobiales
Unrelated RE	3217	0.56	0.03	Bacteria	Actinobacteria	Actinobacteria	Acidimicrobiales	unclassified_Acidimicrobiales	unclassified_Acidimicrobiales
Unrelated RE	672	0.73	0.02	Bacteria	Actinobacteria	Actinobacteria	Acidimicrobiales	unclassified_Acidimicrobiales	unclassified_Acidimicrobiales
Unrelated RE	6959	0.45	0.03	Bacteria	Actinobacteria	Actinobacteria	Acidimicrobiales	unclassified_Acidimicrobiales	unclassified_Acidimicrobiales
Unrelated RE	19737	0.5	0.05	Bacteria	Actinobacteria	Actinobacteria	Actinomycetales	Intrasporangiaceae	Phycicoccus
Unrelated RE	21044	0.56	0.012	Bacteria	Actinobacteria	Actinobacteria	Actinomycetales	Micromonosporaceae	unclassified_Micromonosporaceae
Unrelated RE	4029	0.41	0.05	Bacteria	Actinobacteria	Actinobacteria	Actinomycetales	Micromonosporaceae	unclassified_Micromonosporaceae
Unrelated RE	33	0.72	0.001	Bacteria	Actinobacteria	Actinobacteria	Actinomycetales	Nocardioidaceae	Aeromicrobium
Unrelated RE	4722	0.77	0.001	Bacteria	Actinobacteria	Actinobacteria	Actinomycetales	Nocardioidaceae	Aeromicrobium
Unrelated RE	113	0.74	0.003	Bacteria	Actinobacteria	Actinobacteria	Actinomycetales	Nocardioidaceae	Kribbella
Unrelated RE	241	0.68	0.01	Bacteria	Actinobacteria	Actinobacteria	Actinomycetales	Nocardioidaceae	Nocardioides
Unrelated RE	344	0.69	0.007	Bacteria	Actinobacteria	Actinobacteria	Actinomycetales	Nocardioidaceae	Nocardioides
Unrelated RE	3726	0.69	0.006	Bacteria	Actinobacteria	Actinobacteria	Actinomycetales	Nocardioidaceae	Nocardioides
Unrelated RE	8617	0.44	0.02	Bacteria	Actinobacteria	Actinobacteria	Actinomycetales	Nocardioidaceae	Nocardioides
Unrelated RE	553	0.68	0.01	Bacteria	Actinobacteria	Actinobacteria	Actinomycetales	Nocardioidaceae	unclassified_Nocardioidaceae
Unrelated RE	62857	0.55	0.01	Bacteria	Actinobacteria	Actinobacteria	Actinomycetales	Nocardioidaceae	unclassified_Nocardioidaceae
Unrelated RE	151	0.71	0.01	Bacteria	Actinobacteria	Actinobacteria	Actinomycetales	Promicromonosporaceae	Promicromonospora
Unrelated RE	26	0.73	0.003	Bacteria	Actinobacteria	Actinobacteria	Actinomycetales	Pseudonocardiaceae	Lentzea
Unrelated RE	10557	0.55	0.02	Bacteria	Actinobacteria	Actinobacteria	Actinomycetales	Pseudonocardiaceae	unclassified_Pseudonocardiaceae
Unrelated RE	5439	0.68	0.04	Bacteria	Actinobacteria	Actinobacteria	Actinomycetales	Pseudonocardiaceae	unclassified_Pseudonocardiaceae
Unrelated RE	6411	0.53	0.02	Bacteria	Actinobacteria	Actinobacteria	Actinomycetales	Pseudonocardiaceae	unclassified_Pseudonocardiaceae
Unrelated RE	1114	0.65	0.04	Bacteria	Actinobacteria	Actinobacteria	Actinomycetales	unclassified_Actinomycetales	unclassified_Actinomycetales
Unrelated RE	6846	0.41	0.05	Bacteria	Actinobacteria	Actinobacteria	Actinomycetales	unclassified_Actinomycetales	unclassified_Actinomycetales
Unrelated RE	8896	0.51	0.03	Bacteria	Actinobacteria	Actinobacteria	Actinomycetales	unclassified_Actinomycetales	unclassified_Actinomycetales
Unrelated RE	12986	0.5	0.03	Bacteria	Actinobacteria	Actinobacteria	unclassified_Actinobacteria	unclassified_Actinobacteria	unclassified_Actinobacteria
Unrelated RE	25127	0.43	0.03	Bacteria	Actinobacteria	Actinobacteria	unclassified_Actinobacteria	unclassified_Actinobacteria	unclassified_Actinobacteria
Unrelated RE	4937	0.55	0.03	Bacteria	Actinobacteria	Actinobacteria	unclassified_Actinobacteria	unclassified_Actinobacteria	unclassified_Actinobacteria
Unrelated RE	1706	0.64	0.04	Bacteria	Actinobacteria	unclassified_Actinobacteria	unclassified_Actinobacteria	unclassified_Actinobacteria	unclassified_Actinobacteria
Unrelated RE	7920	0.47	0.02	Bacteria	Actinobacteria	unclassified_Actinobacteria	unclassified_Actinobacteria	unclassified_Actinobacteria	unclassified_Actinobacteria
Unrelated RE	2318	0.49	0.02	Bacteria	Armatimonadetes	unclassified_Armatimonadetes	unclassified_Armatimonadetes	unclassified_Armatimonadetes	unclassified_Armatimonadetes
Unrelated RE	1248	0.69	0.01	Bacteria	Bacteroidetes	Bacteroidetes_incertae_sedis	unclassified_Bacteroidetes_incertae_sedis	unclassified_Bacteroidetes_incertae_sedis	Ohtaekwangia
Unrelated RE	13946	0.44	0.04	Bacteria	Bacteroidetes	Bacteroidetes_incertae_sedis	unclassified_Bacteroidetes_incertae_sedis	unclassified_Bacteroidetes_incertae_sedis	Ohtaekwangia
Unrelated RE	1586	0.75	0.005	Bacteria	Bacteroidetes	Bacteroidetes_incertae_sedis	unclassified_Bacteroidetes_incertae_sedis	unclassified_Bacteroidetes_incertae_sedis	Ohtaekwangia
Unrelated RE	2186	0.74	0.001	Bacteria	Bacteroidetes	Bacteroidetes_incertae_sedis	unclassified_Bacteroidetes_incertae_sedis	unclassified_Bacteroidetes_incertae_sedis	Ohtaekwangia
Unrelated RE	2257	0.73	0.001	Bacteria	Bacteroidetes	Bacteroidetes_incertae_sedis	unclassified_Bacteroidetes_incertae_sedis	unclassified_Bacteroidetes_incertae_sedis	Ohtaekwangia
Unrelated RE	2370	0.67	0.04	Bacteria	Bacteroidetes	Bacteroidetes_incertae_sedis	unclassified_Bacteroidetes_incertae_sedis	unclassified_Bacteroidetes_incertae_sedis	Ohtaekwangia
Unrelated RE	28969	0.79	0.001	Bacteria	Bacteroidetes	Bacteroidetes_incertae_sedis	unclassified_Bacteroidetes_incertae_sedis	unclassified_Bacteroidetes_incertae_sedis	Ohtaekwangia
Unrelated RE	376	0.69	0.03	Bacteria	Bacteroidetes	Bacteroidetes_incertae_sedis	unclassified_Bacteroidetes_incertae_sedis	unclassified_Bacteroidetes_incertae_sedis	Ohtaekwangia
Unrelated RE	378	0.78	0.001	Bacteria	Bacteroidetes	Bacteroidetes_incertae_sedis	unclassified_Bacteroidetes_incertae_sedis	unclassified_Bacteroidetes_incertae_sedis	Ohtaekwangia
Unrelated RE	380	0.72	0.001	Bacteria	Bacteroidetes	Bacteroidetes_incertae_sedis	unclassified_Bacteroidetes_incertae_sedis	unclassified_Bacteroidetes_incertae_sedis	Ohtaekwangia
Unrelated RE	487	0.67	0.04	Bacteria	Bacteroidetes	Bacteroidetes_incertae_sedis	unclassified_Bacteroidetes_incertae_sedis	unclassified_Bacteroidetes_incertae_sedis	Ohtaekwangia
Unrelated RE	526	0.67	0.02	Bacteria	Bacteroidetes	Bacteroidetes_incertae_sedis	unclassified_Bacteroidetes_incertae_sedis	unclassified_Bacteroidetes_incertae_sedis	Ohtaekwangia
Unrelated RE	5431	0.67	0.001	Bacteria	Bacteroidetes	Bacteroidetes_incertae_sedis	unclassified_Bacteroidetes_incertae_sedis	unclassified_Bacteroidetes_incertae_sedis	Ohtaekwangia
Unrelated RE	5718	0.62	0.008	Bacteria	Bacteroidetes	Bacteroidetes_incertae_sedis	unclassified_Bacteroidetes_incertae_sedis	unclassified_Bacteroidetes_incertae_sedis	Ohtaekwangia
Unrelated RE	7219	0.65	0.005	Bacteria	Bacteroidetes	Bacteroidetes_incertae_sedis	unclassified_Bacteroidetes_incertae_sedis	unclassified_Bacteroidetes_incertae_sedis	Ohtaekwangia
Unrelated RE	763	0.81	0.001	Bacteria	Bacteroidetes	Bacteroidetes_incertae_sedis	unclassified_Bacteroidetes_incertae_sedis	unclassified_Bacteroidetes_incertae_sedis	Ohtaekwangia
Unrelated RE	947	0.7	0.006	Bacteria	Bacteroidetes	Bacteroidetes_incertae_sedis	unclassified_Bacteroidetes_incertae_sedis	unclassified_Bacteroidetes_incertae_sedis	Ohtaekwangia
Unrelated RE	502	0.55	0.02	Bacteria	Bacteroidetes	Bacteroidia	Bacteroidales	unclassified_Bacteroidales	unclassified_Bacteroidales
Unrelated RE	131	0.82	0.001	Bacteria	Bacteroidetes	Cytophagia	Cytophagales	Cytophagaceae	Dyadobacter
Unrelated RE	2516	0.63	0.005	Bacteria	Bacteroidetes	Cytophagia	Cytophagales	Cytophagaceae	Dyadobacter
Unrelated RE	3420	0.69	0.02	Bacteria	Bacteroidetes	Cytophagia	Cytophagales	Cytophagaceae	Dyadobacter
Unrelated RE	885	0.6	0.03	Bacteria	Bacteroidetes	Cytophagia	Cytophagales	Cytophagaceae	Dyadobacter
Unrelated RE	11709	0.54	0.02	Bacteria	Bacteroidetes	Flavobacteriia	Flavobacteriales	Cryomorphaceae	unclassified_Cryomorphaceae
Unrelated RE	115	0.7	0.005	Bacteria	Bacteroidetes	Sphingobacteriia	Sphingobacteriales	Chitinophagaceae	Niastella
Unrelated RE	9985	0.46	0.02	Bacteria	Bacteroidetes	Sphingobacteriia	Sphingobacteriales	Chitinophagaceae	Niastella
Unrelated RE	1433	0.67	0.02	Bacteria	Bacteroidetes	Sphingobacteriia	Sphingobacteriales	Chitinophagaceae	Terrimonas
Unrelated RE	692	0.67	0.006	Bacteria	Bacteroidetes	Sphingobacteriia	Sphingobacteriales	Chitinophagaceae	Terrimonas
Unrelated RE	2236	0.68	0.007	Bacteria	Bacteroidetes	Sphingobacteriia	Sphingobacteriales	Chitinophagaceae	unclassified_Chitinophagaceae
Unrelated RE	3100	0.68	0.02	Bacteria	Bacteroidetes	Sphingobacteriia	Sphingobacteriales	Chitinophagaceae	unclassified_Chitinophagaceae
Unrelated RE	4179	0.47	0.04	Bacteria	Bacteroidetes	Sphingobacteriia	Sphingobacteriales	Chitinophagaceae	unclassified_Chitinophagaceae
Unrelated RE	4316	0.71	0.005	Bacteria	Bacteroidetes	Sphingobacteriia	Sphingobacteriales	Chitinophagaceae	unclassified_Chitinophagaceae
Unrelated RE	5102	0.57	0.007	Bacteria	Bacteroidetes	Sphingobacteriia	Sphingobacteriales	Chitinophagaceae	unclassified_Chitinophagaceae
Unrelated RE	6820	0.65	0.02	Bacteria	Bacteroidetes	Sphingobacteriia	Sphingobacteriales	Chitinophagaceae	unclassified_Chitinophagaceae
Unrelated RE	7201	0.65	0.04	Bacteria	Bacteroidetes	Sphingobacteriia	Sphingobacteriales	Chitinophagaceae	unclassified_Chitinophagaceae
Unrelated RE	1593	0.5	0.002	Bacteria	Bacteroidetes	Sphingobacteriia	Sphingobacteriales	Sphingobacteriaceae	unclassified_Sphingobacteriaceae
Unrelated RE	705	0.81	0.001	Bacteria	Bacteroidetes	Sphingobacteriia	Sphingobacteriales	unclassified_Sphingobacteriales	unclassified_Sphingobacteriales
Unrelated RE	10518	0.54	0.03	Bacteria	Bacteroidetes	unclassified_Bacteroidetes	unclassified_Bacteroidetes	unclassified_Bacteroidetes	unclassified_Bacteroidetes
Unrelated RE	1098	0.68	0.02	Bacteria	Bacteroidetes	unclassified_Bacteroidetes	unclassified_Bacteroidetes	unclassified_Bacteroidetes	unclassified_Bacteroidetes
Unrelated RE	12218	0.56	0.02	Bacteria	Bacteroidetes	unclassified_Bacteroidetes	unclassified_Bacteroidetes	unclassified_Bacteroidetes	unclassified_Bacteroidetes
Unrelated RE	1276	0.5	0.02	Bacteria	Bacteroidetes	unclassified_Bacteroidetes	unclassified_Bacteroidetes	unclassified_Bacteroidetes	unclassified_Bacteroidetes
Unrelated RE	14808	0.42	0.05	Bacteria	Bacteroidetes	unclassified_Bacteroidetes	unclassified_Bacteroidetes	unclassified_Bacteroidetes	unclassified_Bacteroidetes
Unrelated RE	1599	0.69	0.01	Bacteria	Bacteroidetes	unclassified_Bacteroidetes	unclassified_Bacteroidetes	unclassified_Bacteroidetes	unclassified_Bacteroidetes
Unrelated RE	19651	0.45	0.03	Bacteria	Bacteroidetes	unclassified_Bacteroidetes	unclassified_Bacteroidetes	unclassified_Bacteroidetes	unclassified_Bacteroidetes
Unrelated RE	2345	0.7	0.007	Bacteria	Bacteroidetes	unclassified_Bacteroidetes	unclassified_Bacteroidetes	unclassified_Bacteroidetes	unclassified_Bacteroidetes
Unrelated RE	245	0.66	0.01	Bacteria	Bacteroidetes	unclassified_Bacteroidetes	unclassified_Bacteroidetes	unclassified_Bacteroidetes	unclassified_Bacteroidetes
Unrelated RE	3010	0.64	0.03	Bacteria	Bacteroidetes	unclassified_Bacteroidetes	unclassified_Bacteroidetes	unclassified_Bacteroidetes	unclassified_Bacteroidetes
Unrelated RE	3938	0.65	0.03	Bacteria	Bacteroidetes	unclassified_Bacteroidetes	unclassified_Bacteroidetes	unclassified_Bacteroidetes	unclassified_Bacteroidetes
Unrelated RE	3961	0.58	0.04	Bacteria	Bacteroidetes	unclassified_Bacteroidetes	unclassified_Bacteroidetes	unclassified_Bacteroidetes	unclassified_Bacteroidetes
Unrelated RE	4292	0.68	0.03	Bacteria	Bacteroidetes	unclassified_Bacteroidetes	unclassified_Bacteroidetes	unclassified_Bacteroidetes	unclassified_Bacteroidetes
Unrelated RE	6617	0.56	0.008	Bacteria	Bacteroidetes	unclassified_Bacteroidetes	unclassified_Bacteroidetes	unclassified_Bacteroidetes	unclassified_Bacteroidetes
Unrelated RE	6918	0.48	0.009	Bacteria	Bacteroidetes	unclassified_Bacteroidetes	unclassified_Bacteroidetes	unclassified_Bacteroidetes	unclassified_Bacteroidetes
Unrelated RE	7463	0.4	0.04	Bacteria	Bacteroidetes	unclassified_Bacteroidetes	unclassified_Bacteroidetes	unclassified_Bacteroidetes	unclassified_Bacteroidetes
Unrelated RE	774	0.73	0.007	Bacteria	Bacteroidetes	unclassified_Bacteroidetes	unclassified_Bacteroidetes	unclassified_Bacteroidetes	unclassified_Bacteroidetes
Unrelated RE	817	0.77	0.001	Bacteria	Bacteroidetes	unclassified_Bacteroidetes	unclassified_Bacteroidetes	unclassified_Bacteroidetes	unclassified_Bacteroidetes
Unrelated RE	832	0.69	0.002	Bacteria	Bacteroidetes	unclassified_Bacteroidetes	unclassified_Bacteroidetes	unclassified_Bacteroidetes	unclassified_Bacteroidetes
Unrelated RE	8324	0.44	0.03	Bacteria	Bacteroidetes	unclassified_Bacteroidetes	unclassified_Bacteroidetes	unclassified_Bacteroidetes	unclassified_Bacteroidetes
Unrelated RE	8438	0.65	0.008	Bacteria	Bacteroidetes	unclassified_Bacteroidetes	unclassified_Bacteroidetes	unclassified_Bacteroidetes	unclassified_Bacteroidetes
Unrelated RE	92	0.66	0.03	Bacteria	Bacteroidetes	unclassified_Bacteroidetes	unclassified_Bacteroidetes	unclassified_Bacteroidetes	unclassified_Bacteroidetes
Unrelated RE	9665	0.55	0.05	Bacteria	Bacteroidetes	unclassified_Bacteroidetes	unclassified_Bacteroidetes	unclassified_Bacteroidetes	unclassified_Bacteroidetes
Unrelated RE	3272	0.6	0.03	Bacteria	candidate_division_WPS-1	unclassified_candidate_division_WPS-1	unclassified_candidate_division_WPS-1	unclassified_candidate_division_WPS-1	WPS-1_genera_incertae_sedis
Unrelated RE	323	0.71	0.005	Bacteria	candidate_division_WPS-2	unclassified_candidate_division_WPS-2	unclassified_candidate_division_WPS-2	unclassified_candidate_division_WPS-2	WPS-2_genera_incertae_sedis
Unrelated RE	33473	0.43	0.03	Bacteria	candidate_division_WPS-2	unclassified_candidate_division_WPS-2	unclassified_candidate_division_WPS-2	unclassified_candidate_division_WPS-2	WPS-2_genera_incertae_sedis
Unrelated RE	456	0.79	0.001	Bacteria	Chlamydiae	Chlamydiia	Chlamydiales	Parachlamydiaceae	unclassified_Parachlamydiaceae
Unrelated RE	14106	0.41	0.05	Bacteria	Chloroflexi	unclassified_Chloroflexi	unclassified_Chloroflexi	unclassified_Chloroflexi	unclassified_Chloroflexi
Unrelated RE	12273	0.4	0.05	Bacteria	Cyanobacteria/Chloroplast	Chloroplast	unclassified_Chloroplast	Chloroplast	Chlorophyta
Unrelated RE	31824	0.43	0.02	Bacteria	Cyanobacteria/Chloroplast	Chloroplast	unclassified_Chloroplast	Chloroplast	Streptophyta
Unrelated RE	4495	0.55	0.04	Bacteria	Cyanobacteria/Chloroplast	Chloroplast	unclassified_Chloroplast	Chloroplast	Streptophyta
Unrelated RE	3874	0.48	0.02	Bacteria	Firmicutes	Bacilli	Bacillales	Paenibacillaceae_1	unclassified_Paenibacillaceae_1
Unrelated RE	9235	0.41	0.05	Bacteria	Firmicutes	Bacilli	Bacillales	unclassified_Bacillales	unclassified_Bacillales
Unrelated RE	20862	0.46	0.02	Bacteria	Gemmatimonadetes	Gemmatimonadetes	Gemmatimonadales	Gemmatimonadaceae	Gemmatimonas
Unrelated RE	2500	0.63	0.002	Bacteria	Gemmatimonadetes	Gemmatimonadetes	Gemmatimonadales	Gemmatimonadaceae	Gemmatimonas
Unrelated RE	764	0.7	0.004	Bacteria	Gemmatimonadetes	Gemmatimonadetes	Gemmatimonadales	Gemmatimonadaceae	Gemmatimonas
Unrelated RE	3668	0.45	0.04	Bacteria	Nitrospirae	Nitrospira	Nitrospirales	Nitrospiraceae	Nitrospira
Unrelated RE	1130	0.71	0.009	Bacteria	Planctomycetes	Planctomycetia	Planctomycetales	Planctomycetaceae	Gemmata
Unrelated RE	1264	0.69	0.01	Bacteria	Planctomycetes	Planctomycetia	Planctomycetales	Planctomycetaceae	Planctomyces
Unrelated RE	3801	0.56	0.04	Bacteria	Planctomycetes	Planctomycetia	Planctomycetales	Planctomycetaceae	Planctomyces
Unrelated RE	4049	0.65	0.05	Bacteria	Planctomycetes	Planctomycetia	Planctomycetales	Planctomycetaceae	Planctomyces
Unrelated RE	11131	0.51	0.009	Bacteria	Planctomycetes	Planctomycetia	Planctomycetales	Planctomycetaceae	unclassified_Planctomycetaceae
Unrelated RE	11808	0.56	0.05	Bacteria	Planctomycetes	Planctomycetia	Planctomycetales	Planctomycetaceae	unclassified_Planctomycetaceae
Unrelated RE	13191	0.43	0.02	Bacteria	Planctomycetes	Planctomycetia	Planctomycetales	Planctomycetaceae	unclassified_Planctomycetaceae
Unrelated RE	16933	0.43	0.02	Bacteria	Planctomycetes	Planctomycetia	Planctomycetales	Planctomycetaceae	unclassified_Planctomycetaceae
Unrelated RE	17027	0.43	0.04	Bacteria	Planctomycetes	Planctomycetia	Planctomycetales	Planctomycetaceae	unclassified_Planctomycetaceae
Unrelated RE	1840	0.69	0.009	Bacteria	Planctomycetes	Planctomycetia	Planctomycetales	Planctomycetaceae	unclassified_Planctomycetaceae
Unrelated RE	3629	0.66	0.003	Bacteria	Planctomycetes	Planctomycetia	Planctomycetales	Planctomycetaceae	unclassified_Planctomycetaceae
Unrelated RE	5070	0.51	0.04	Bacteria	Planctomycetes	Planctomycetia	Planctomycetales	Planctomycetaceae	unclassified_Planctomycetaceae
Unrelated RE	55282	0.43	0.04	Bacteria	Planctomycetes	Planctomycetia	Planctomycetales	Planctomycetaceae	unclassified_Planctomycetaceae
Unrelated RE	6037	0.52	0.01	Bacteria	Planctomycetes	Planctomycetia	Planctomycetales	Planctomycetaceae	unclassified_Planctomycetaceae
Unrelated RE	6234	0.51	0.05	Bacteria	Planctomycetes	Planctomycetia	Planctomycetales	Planctomycetaceae	unclassified_Planctomycetaceae
Unrelated RE	6551	0.53	0.02	Bacteria	Planctomycetes	Planctomycetia	Planctomycetales	Planctomycetaceae	unclassified_Planctomycetaceae
Unrelated RE	7127	0.66	0.02	Bacteria	Planctomycetes	Planctomycetia	Planctomycetales	Planctomycetaceae	unclassified_Planctomycetaceae
Unrelated RE	786	0.77	0.002	Bacteria	Planctomycetes	Planctomycetia	Planctomycetales	Planctomycetaceae	unclassified_Planctomycetaceae
Unrelated RE	8383	0.43	0.03	Bacteria	Planctomycetes	Planctomycetia	Planctomycetales	Planctomycetaceae	unclassified_Planctomycetaceae
Unrelated RE	9910	0.59	0.04	Bacteria	Planctomycetes	Planctomycetia	Planctomycetales	Planctomycetaceae	unclassified_Planctomycetaceae
Unrelated RE	31	0.63	0.002	Bacteria	Proteobacteria	Alphaproteobacteria	Rhizobiales	Hyphomicrobiaceae	Devosia
Unrelated RE	1091	0.066	0.04	Bacteria	Proteobacteria	Alphaproteobacteria	Rhizobiales	Phyllobacteriaceae	Mesorhizobium
Unrelated RE	40262	0.64	0.01	Bacteria	Proteobacteria	Alphaproteobacteria	Rhizobiales	Rhizobiaceae	Rhizobium
Unrelated RE	4624	0.71	0.03	Bacteria	Proteobacteria	Alphaproteobacteria	Rhizobiales	Rhizobiaceae	Rhizobium
Unrelated RE	6290	0.63	0.004	Bacteria	Proteobacteria	Alphaproteobacteria	Rhizobiales	unclassified_Rhizobiales	unclassified_Rhizobiales
Unrelated RE	1076	0.67	0.004	Bacteria	Proteobacteria	Alphaproteobacteria	Rhodospirillales	Rhodospirillaceae	Dongia
Unrelated RE	6346	0.58	0.03	Bacteria	Proteobacteria	Alphaproteobacteria	Rhodospirillales	Rhodospirillaceae	unclassified_Rhodospirillaceae
Unrelated RE	1008	0.68	0.02	Bacteria	Proteobacteria	Alphaproteobacteria	Rhodospirillales	unclassified_Rhodospirillales	unclassified_Rhodospirillales
Unrelated RE	14521	0.53	0.03	Bacteria	Proteobacteria	Alphaproteobacteria	Rhodospirillales	unclassified_Rhodospirillales	unclassified_Rhodospirillales
Unrelated RE	2696	0.54	0.02	Bacteria	Proteobacteria	Alphaproteobacteria	Rhodospirillales	unclassified_Rhodospirillales	unclassified_Rhodospirillales
Unrelated RE	3448	0.65	0.02	Bacteria	Proteobacteria	Alphaproteobacteria	Rhodospirillales	unclassified_Rhodospirillales	unclassified_Rhodospirillales
Unrelated RE	5011	0.41	0.05	Bacteria	Proteobacteria	Alphaproteobacteria	Rhodospirillales	unclassified_Rhodospirillales	unclassified_Rhodospirillales
Unrelated RE	97	0.71	0.002	Bacteria	Proteobacteria	Alphaproteobacteria	Rhodospirillales	unclassified_Rhodospirillales	unclassified_Rhodospirillales
Unrelated RE	153	0.59	0.02	Bacteria	Proteobacteria	Alphaproteobacteria	Sphingomonadales	Sphingomonadaceae	Sphingobium
Unrelated RE	365	0.46	0.02	Bacteria	Proteobacteria	Alphaproteobacteria	Sphingomonadales	Sphingomonadaceae	Sphingobium
Unrelated RE	7083	0.55	0.02	Bacteria	Proteobacteria	Alphaproteobacteria	Sphingomonadales	Sphingomonadaceae	unclassified_Sphingomonadaceae
Unrelated RE	19399	0.43	0.03	Bacteria	Proteobacteria	Alphaproteobacteria	unclassified_Alphaproteobacteria	unclassified_Alphaproteobacteria	unclassified_Alphaproteobacteria
Unrelated RE	4407	0.43	0.03	Bacteria	Proteobacteria	Alphaproteobacteria	unclassified_Alphaproteobacteria	unclassified_Alphaproteobacteria	unclassified_Alphaproteobacteria
Unrelated RE	531	0.66	0.05	Bacteria	Proteobacteria	Alphaproteobacteria	unclassified_Alphaproteobacteria	unclassified_Alphaproteobacteria	unclassified_Alphaproteobacteria
Unrelated RE	8783	0.43	0.03	Bacteria	Proteobacteria	Alphaproteobacteria	unclassified_Alphaproteobacteria	unclassified_Alphaproteobacteria	unclassified_Alphaproteobacteria
Unrelated RE	907	0.66	0.02	Bacteria	Proteobacteria	Alphaproteobacteria	unclassified_Alphaproteobacteria	unclassified_Alphaproteobacteria	unclassified_Alphaproteobacteria
Unrelated RE	247	0.74	0.01	Bacteria	Proteobacteria	Betaproteobacteria	Burkholderiales	Burkholderiales_incertae_sedis	Sphaerotilus
Unrelated RE	1451	0.68	0.01	Bacteria	Proteobacteria	Betaproteobacteria	Burkholderiales	Comamonadaceae	Pelomonas
Unrelated RE	2593	0.68	0.02	Bacteria	Proteobacteria	Betaproteobacteria	Burkholderiales	Comamonadaceae	unclassified_Comamonadaceae
Unrelated RE	189	0.67	0.02	Bacteria	Proteobacteria	Betaproteobacteria	Burkholderiales	Comamonadaceae	Variovorax
Unrelated RE	242	0.66	0.05	Bacteria	Proteobacteria	Betaproteobacteria	Burkholderiales	Oxalobacteraceae	Duganella
Unrelated RE	1405	0.52	0.04	Bacteria	Proteobacteria	Betaproteobacteria	Burkholderiales	Oxalobacteraceae	Massilia
Unrelated RE	2836	0.68	0.008	Bacteria	Proteobacteria	Betaproteobacteria	Burkholderiales	Oxalobacteraceae	Massilia
Unrelated RE	16061	0.43	0.04	Bacteria	Proteobacteria	Betaproteobacteria	Burkholderiales	Oxalobacteraceae	unclassified_Oxalobacteraceae
Unrelated RE	12436	0.39	0.04	Bacteria	Proteobacteria	Betaproteobacteria	Burkholderiales	unclassified_Burkholderiales	unclassified_Burkholderiales
Unrelated RE	2141	0.69	0.006	Bacteria	Proteobacteria	Betaproteobacteria	Burkholderiales	unclassified_Burkholderiales	unclassified_Burkholderiales
Unrelated RE	250	0.66	0.01	Bacteria	Proteobacteria	Betaproteobacteria	Burkholderiales	unclassified_Burkholderiales	unclassified_Burkholderiales
Unrelated RE	5653	0.68	0.04	Bacteria	Proteobacteria	Betaproteobacteria	Burkholderiales	unclassified_Burkholderiales	unclassified_Burkholderiales
Unrelated RE	93	0.71	0.002	Bacteria	Proteobacteria	Betaproteobacteria	Burkholderiales	unclassified_Burkholderiales	unclassified_Burkholderiales
Unrelated RE	2914	0.55	0.03	Bacteria	Proteobacteria	Betaproteobacteria	Rhodocyclales	Rhodocyclaceae	Azoarcus
Unrelated RE	10943	0.46	0.03	Bacteria	Proteobacteria	Betaproteobacteria	unclassified_Betaproteobacteria	unclassified_Betaproteobacteria	unclassified_Betaproteobacteria
Unrelated RE	146	0.64	0.006	Bacteria	Proteobacteria	Betaproteobacteria	unclassified_Betaproteobacteria	unclassified_Betaproteobacteria	unclassified_Betaproteobacteria
Unrelated RE	215	0.67	0.02	Bacteria	Proteobacteria	Betaproteobacteria	unclassified_Betaproteobacteria	unclassified_Betaproteobacteria	unclassified_Betaproteobacteria
Unrelated RE	5460	0.43	0.03	Bacteria	Proteobacteria	Betaproteobacteria	unclassified_Betaproteobacteria	unclassified_Betaproteobacteria	unclassified_Betaproteobacteria
Unrelated RE	7133	0.43	0.03	Bacteria	Proteobacteria	Betaproteobacteria	unclassified_Betaproteobacteria	unclassified_Betaproteobacteria	unclassified_Betaproteobacteria
Unrelated RE	7866	0.62	0.01	Bacteria	Proteobacteria	Betaproteobacteria	unclassified_Betaproteobacteria	unclassified_Betaproteobacteria	unclassified_Betaproteobacteria
Unrelated RE	8087	0.72	0.007	Bacteria	Proteobacteria	Betaproteobacteria	unclassified_Betaproteobacteria	unclassified_Betaproteobacteria	unclassified_Betaproteobacteria
Unrelated RE	26037	0.5	0.01	Bacteria	Proteobacteria	Deltaproteobacteria	Bdellovibrionales	Bdellovibrionaceae	Bdellovibrio
Unrelated RE	3405	0.55	0.03	Bacteria	Proteobacteria	Deltaproteobacteria	Myxococcales	Myxococcaceae	unclassified_Myxococcaceae
Unrelated RE	13696	0.56	0.03	Bacteria	Proteobacteria	Deltaproteobacteria	Myxococcales	unclassified_Myxococcales	unclassified_Myxococcales
Unrelated RE	16291	0.53	0.03	Bacteria	Proteobacteria	Deltaproteobacteria	Myxococcales	unclassified_Myxococcales	unclassified_Myxococcales
Unrelated RE	163	0.65	0.03	Bacteria	Proteobacteria	Deltaproteobacteria	Myxococcales	unclassified_Myxococcales	unclassified_Myxococcales
Unrelated RE	164	0.71	0.001	Bacteria	Proteobacteria	Deltaproteobacteria	Myxococcales	unclassified_Myxococcales	unclassified_Myxococcales
Unrelated RE	3561	0.68	0.006	Bacteria	Proteobacteria	Deltaproteobacteria	Myxococcales	unclassified_Myxococcales	unclassified_Myxococcales
Unrelated RE	473	0.66	0.2	Bacteria	Proteobacteria	Deltaproteobacteria	Myxococcales	unclassified_Myxococcales	unclassified_Myxococcales
Unrelated RE	6991	0.43	0.03	Bacteria	Proteobacteria	Deltaproteobacteria	Myxococcales	unclassified_Myxococcales	unclassified_Myxococcales
Unrelated RE	1183	0.64	0.005	Bacteria	Proteobacteria	Deltaproteobacteria	unclassified_Deltaproteobacteria	unclassified_Deltaproteobacteria	unclassified_Deltaproteobacteria
Unrelated RE	15188	0.46	0.05	Bacteria	Proteobacteria	Deltaproteobacteria	unclassified_Deltaproteobacteria	unclassified_Deltaproteobacteria	unclassified_Deltaproteobacteria
Unrelated RE	1620	0.6	0.04	Bacteria	Proteobacteria	Deltaproteobacteria	unclassified_Deltaproteobacteria	unclassified_Deltaproteobacteria	unclassified_Deltaproteobacteria
Unrelated RE	7188	0.72	0.004	Bacteria	Proteobacteria	Gammaproteobacteria	Gammaproteobacteria_incertae_sedis	unclassified_Gammaproteobacteria_incertae_sedis	Solimonas
Unrelated RE	10162	0.56	0.01	Bacteria	Proteobacteria	Gammaproteobacteria	Legionellales	Coxiellaceae	Aquicella
Unrelated RE	9286	0.4	0.05	Bacteria	Proteobacteria	Gammaproteobacteria	Legionellales	Coxiellaceae	Aquicella
Unrelated RE	14396	0.43	0.02	Bacteria	Proteobacteria	Gammaproteobacteria	Legionellales	Legionellaceae	Legionella
Unrelated RE	116	0.68	0.01	Bacteria	Proteobacteria	Gammaproteobacteria	unclassified_Gammaproteobacteria	unclassified_Gammaproteobacteria	unclassified_Gammaproteobacteria
Unrelated RE	12749	0.46	0.05	Bacteria	Proteobacteria	Gammaproteobacteria	unclassified_Gammaproteobacteria	unclassified_Gammaproteobacteria	unclassified_Gammaproteobacteria
Unrelated RE	2441	0.7	0.02	Bacteria	Proteobacteria	Gammaproteobacteria	unclassified_Gammaproteobacteria	unclassified_Gammaproteobacteria	unclassified_Gammaproteobacteria
Unrelated RE	258	0.76	0.008	Bacteria	Proteobacteria	Gammaproteobacteria	unclassified_Gammaproteobacteria	unclassified_Gammaproteobacteria	unclassified_Gammaproteobacteria
Unrelated RE	2838	0.67	0.005	Bacteria	Proteobacteria	Gammaproteobacteria	unclassified_Gammaproteobacteria	unclassified_Gammaproteobacteria	unclassified_Gammaproteobacteria
Unrelated RE	4883	0.49	0.03	Bacteria	Proteobacteria	Gammaproteobacteria	unclassified_Gammaproteobacteria	unclassified_Gammaproteobacteria	unclassified_Gammaproteobacteria
Unrelated RE	768	0.65	0.009	Bacteria	Proteobacteria	Gammaproteobacteria	unclassified_Gammaproteobacteria	unclassified_Gammaproteobacteria	unclassified_Gammaproteobacteria
Unrelated RE	87	0.64	0.008	Bacteria	Proteobacteria	Gammaproteobacteria	unclassified_Gammaproteobacteria	unclassified_Gammaproteobacteria	unclassified_Gammaproteobacteria
Unrelated RE	204	0.65	0.02	Bacteria	Proteobacteria	Gammaproteobacteria	Xanthomonadales	Sinobacteraceae	Steroidobacter
Unrelated RE	471	0.72	0.003	Bacteria	Proteobacteria	Gammaproteobacteria	Xanthomonadales	Sinobacteraceae	Steroidobacter
Unrelated RE	3994	0.59	0.05	Bacteria	Proteobacteria	Gammaproteobacteria	Xanthomonadales	Xanthomonadaceae	Panacagrimonas
Unrelated RE	718	0.43	0.03	Bacteria	Proteobacteria	Gammaproteobacteria	Xanthomonadales	Xanthomonadaceae	Rhodanobacter
Unrelated RE	228	0.67	0.04	Bacteria	Proteobacteria	Gammaproteobacteria	Xanthomonadales	Xanthomonadaceae	unclassified_Xanthomonadaceae
Unrelated RE	10655	0.49	0.05	Bacteria	Proteobacteria	unclassified_Proteobacteria	unclassified_Proteobacteria	unclassified_Proteobacteria	unclassified_Proteobacteria
Unrelated RE	1549	0.65	0.02	Bacteria	Proteobacteria	unclassified_Proteobacteria	unclassified_Proteobacteria	unclassified_Proteobacteria	unclassified_Proteobacteria
Unrelated RE	16540	0.43	0.03	Bacteria	Proteobacteria	unclassified_Proteobacteria	unclassified_Proteobacteria	unclassified_Proteobacteria	unclassified_Proteobacteria
Unrelated RE	1695	0.59	0.04	Bacteria	Proteobacteria	unclassified_Proteobacteria	unclassified_Proteobacteria	unclassified_Proteobacteria	unclassified_Proteobacteria
Unrelated RE	18233	0.48	0.02	Bacteria	Proteobacteria	unclassified_Proteobacteria	unclassified_Proteobacteria	unclassified_Proteobacteria	unclassified_Proteobacteria
Unrelated RE	22088	0.46	0.04	Bacteria	Proteobacteria	unclassified_Proteobacteria	unclassified_Proteobacteria	unclassified_Proteobacteria	unclassified_Proteobacteria
Unrelated RE	23435	0.43	0.05	Bacteria	Proteobacteria	unclassified_Proteobacteria	unclassified_Proteobacteria	unclassified_Proteobacteria	unclassified_Proteobacteria
Unrelated RE	3320	0.64	0.05	Bacteria	Proteobacteria	unclassified_Proteobacteria	unclassified_Proteobacteria	unclassified_Proteobacteria	unclassified_Proteobacteria
Unrelated RE	36188	0.43	0.03	Bacteria	Proteobacteria	unclassified_Proteobacteria	unclassified_Proteobacteria	unclassified_Proteobacteria	unclassified_Proteobacteria
Unrelated RE	38127	0.5	0.008	Bacteria	Proteobacteria	unclassified_Proteobacteria	unclassified_Proteobacteria	unclassified_Proteobacteria	unclassified_Proteobacteria
Unrelated RE	7021	0.6	0.02	Bacteria	Proteobacteria	unclassified_Proteobacteria	unclassified_Proteobacteria	unclassified_Proteobacteria	unclassified_Proteobacteria
Unrelated RE	10718	0.43	0.03	Bacteria	unclassified_Bacteria	unclassified_Bacteria	unclassified_Bacteria	unclassified_Bacteria	unclassified_Bacteria
Unrelated RE	11909	0.43	0.03	Bacteria	unclassified_Bacteria	unclassified_Bacteria	unclassified_Bacteria	unclassified_Bacteria	unclassified_Bacteria
Unrelated RE	11916	0.48	0.03	Bacteria	unclassified_Bacteria	unclassified_Bacteria	unclassified_Bacteria	unclassified_Bacteria	unclassified_Bacteria
Unrelated RE	12	0.83	0.001	Bacteria	unclassified_Bacteria	unclassified_Bacteria	unclassified_Bacteria	unclassified_Bacteria	unclassified_Bacteria
Unrelated RE	12261	0.48	0.04	Bacteria	unclassified_Bacteria	unclassified_Bacteria	unclassified_Bacteria	unclassified_Bacteria	unclassified_Bacteria
Unrelated RE	12317	0.43	0.02	Bacteria	unclassified_Bacteria	unclassified_Bacteria	unclassified_Bacteria	unclassified_Bacteria	unclassified_Bacteria
Unrelated RE	12408	0.553	0.007	Bacteria	unclassified_Bacteria	unclassified_Bacteria	unclassified_Bacteria	unclassified_Bacteria	unclassified_Bacteria
Unrelated RE	12952	0.43	0.03	Bacteria	unclassified_Bacteria	unclassified_Bacteria	unclassified_Bacteria	unclassified_Bacteria	unclassified_Bacteria
Unrelated RE	13031	0.6	0.01	Bacteria	unclassified_Bacteria	unclassified_Bacteria	unclassified_Bacteria	unclassified_Bacteria	unclassified_Bacteria
Unrelated RE	13077	0.045	0.03	Bacteria	unclassified_Bacteria	unclassified_Bacteria	unclassified_Bacteria	unclassified_Bacteria	unclassified_Bacteria
Unrelated RE	1328	0.77	0.02	Bacteria	unclassified_Bacteria	unclassified_Bacteria	unclassified_Bacteria	unclassified_Bacteria	unclassified_Bacteria
Unrelated RE	13624	0.5	0.01	Bacteria	unclassified_Bacteria	unclassified_Bacteria	unclassified_Bacteria	unclassified_Bacteria	unclassified_Bacteria
Unrelated RE	14050	0.43	0.04	Bacteria	unclassified_Bacteria	unclassified_Bacteria	unclassified_Bacteria	unclassified_Bacteria	unclassified_Bacteria
Unrelated RE	14197	0.4	0.05	Bacteria	unclassified_Bacteria	unclassified_Bacteria	unclassified_Bacteria	unclassified_Bacteria	unclassified_Bacteria
Unrelated RE	14450	0.44	0.03	Bacteria	unclassified_Bacteria	unclassified_Bacteria	unclassified_Bacteria	unclassified_Bacteria	unclassified_Bacteria
Unrelated RE	15519	0.44	0.05	Bacteria	unclassified_Bacteria	unclassified_Bacteria	unclassified_Bacteria	unclassified_Bacteria	unclassified_Bacteria
Unrelated RE	15576	0.43	0.03	Bacteria	unclassified_Bacteria	unclassified_Bacteria	unclassified_Bacteria	unclassified_Bacteria	unclassified_Bacteria
Unrelated RE	162	0.66	0.02	Bacteria	unclassified_Bacteria	unclassified_Bacteria	unclassified_Bacteria	unclassified_Bacteria	unclassified_Bacteria
Unrelated RE	16201	0.43	0.03	Bacteria	unclassified_Bacteria	unclassified_Bacteria	unclassified_Bacteria	unclassified_Bacteria	unclassified_Bacteria
Unrelated RE	16770	0.57	0.03	Bacteria	unclassified_Bacteria	unclassified_Bacteria	unclassified_Bacteria	unclassified_Bacteria	unclassified_Bacteria
Unrelated RE	16931	0.48	0.02	Bacteria	unclassified_Bacteria	unclassified_Bacteria	unclassified_Bacteria	unclassified_Bacteria	unclassified_Bacteria
Unrelated RE	171	0.67	0.002	Bacteria	unclassified_Bacteria	unclassified_Bacteria	unclassified_Bacteria	unclassified_Bacteria	unclassified_Bacteria
Unrelated RE	17144	0.43	0.03	Bacteria	unclassified_Bacteria	unclassified_Bacteria	unclassified_Bacteria	unclassified_Bacteria	unclassified_Bacteria
Unrelated RE	17500	0.6	0.03	Bacteria	unclassified_Bacteria	unclassified_Bacteria	unclassified_Bacteria	unclassified_Bacteria	unclassified_Bacteria
Unrelated RE	17585	0.48	0.03	Bacteria	unclassified_Bacteria	unclassified_Bacteria	unclassified_Bacteria	unclassified_Bacteria	unclassified_Bacteria
Unrelated RE	1779	0.8	0.001	Bacteria	unclassified_Bacteria	unclassified_Bacteria	unclassified_Bacteria	unclassified_Bacteria	unclassified_Bacteria
Unrelated RE	1849	0.66	0.02	Bacteria	unclassified_Bacteria	unclassified_Bacteria	unclassified_Bacteria	unclassified_Bacteria	unclassified_Bacteria
Unrelated RE	1889	0.55	0.04	Bacteria	unclassified_Bacteria	unclassified_Bacteria	unclassified_Bacteria	unclassified_Bacteria	unclassified_Bacteria
Unrelated RE	1908	0.65	0.03	Bacteria	unclassified_Bacteria	unclassified_Bacteria	unclassified_Bacteria	unclassified_Bacteria	unclassified_Bacteria
Unrelated RE	2059	0.43	0.03	Bacteria	unclassified_Bacteria	unclassified_Bacteria	unclassified_Bacteria	unclassified_Bacteria	unclassified_Bacteria
Unrelated RE	22708	0.48	0.02	Bacteria	unclassified_Bacteria	unclassified_Bacteria	unclassified_Bacteria	unclassified_Bacteria	unclassified_Bacteria
Unrelated RE	24446	0.63	0.03	Bacteria	unclassified_Bacteria	unclassified_Bacteria	unclassified_Bacteria	unclassified_Bacteria	unclassified_Bacteria
Unrelated RE	24659	0.52	0.03	Bacteria	unclassified_Bacteria	unclassified_Bacteria	unclassified_Bacteria	unclassified_Bacteria	unclassified_Bacteria
Unrelated RE	27026	0.6	0.003	Bacteria	unclassified_Bacteria	unclassified_Bacteria	unclassified_Bacteria	unclassified_Bacteria	unclassified_Bacteria
Unrelated RE	274	0.68	0.02	Bacteria	unclassified_Bacteria	unclassified_Bacteria	unclassified_Bacteria	unclassified_Bacteria	unclassified_Bacteria
Unrelated RE	2752	0.47	0.05	Bacteria	unclassified_Bacteria	unclassified_Bacteria	unclassified_Bacteria	unclassified_Bacteria	unclassified_Bacteria
Unrelated RE	30331	0.43	0.04	Bacteria	unclassified_Bacteria	unclassified_Bacteria	unclassified_Bacteria	unclassified_Bacteria	unclassified_Bacteria
Unrelated RE	327	0.59	0.004	Bacteria	unclassified_Bacteria	unclassified_Bacteria	unclassified_Bacteria	unclassified_Bacteria	unclassified_Bacteria
Unrelated RE	3345	0.6	0.05	Bacteria	unclassified_Bacteria	unclassified_Bacteria	unclassified_Bacteria	unclassified_Bacteria	unclassified_Bacteria
Unrelated RE	3797	0.62	0.04	Bacteria	unclassified_Bacteria	unclassified_Bacteria	unclassified_Bacteria	unclassified_Bacteria	unclassified_Bacteria
Unrelated RE	4470	0.65	0.04	Bacteria	unclassified_Bacteria	unclassified_Bacteria	unclassified_Bacteria	unclassified_Bacteria	unclassified_Bacteria
Unrelated RE	4611	0.68	0.001	Bacteria	unclassified_Bacteria	unclassified_Bacteria	unclassified_Bacteria	unclassified_Bacteria	unclassified_Bacteria
Unrelated RE	47769	0.43	0.02	Bacteria	unclassified_Bacteria	unclassified_Bacteria	unclassified_Bacteria	unclassified_Bacteria	unclassified_Bacteria
Unrelated RE	4853	0.6	0.03	Bacteria	unclassified_Bacteria	unclassified_Bacteria	unclassified_Bacteria	unclassified_Bacteria	unclassified_Bacteria
Unrelated RE	5054	0.52	0.05	Bacteria	unclassified_Bacteria	unclassified_Bacteria	unclassified_Bacteria	unclassified_Bacteria	unclassified_Bacteria
Unrelated RE	5242	0.39	0.05	Bacteria	unclassified_Bacteria	unclassified_Bacteria	unclassified_Bacteria	unclassified_Bacteria	unclassified_Bacteria
Unrelated RE	54295	0.5	0.005	Bacteria	unclassified_Bacteria	unclassified_Bacteria	unclassified_Bacteria	unclassified_Bacteria	unclassified_Bacteria
Unrelated RE	5532	0.43	0.04	Bacteria	unclassified_Bacteria	unclassified_Bacteria	unclassified_Bacteria	unclassified_Bacteria	unclassified_Bacteria
Unrelated RE	5643	0.41	0.05	Bacteria	unclassified_Bacteria	unclassified_Bacteria	unclassified_Bacteria	unclassified_Bacteria	unclassified_Bacteria
Unrelated RE	5950	0.47	0.05	Bacteria	unclassified_Bacteria	unclassified_Bacteria	unclassified_Bacteria	unclassified_Bacteria	unclassified_Bacteria
Unrelated RE	6287	0.43	0.03	Bacteria	unclassified_Bacteria	unclassified_Bacteria	unclassified_Bacteria	unclassified_Bacteria	unclassified_Bacteria
Unrelated RE	6366	0.57	0.03	Bacteria	unclassified_Bacteria	unclassified_Bacteria	unclassified_Bacteria	unclassified_Bacteria	unclassified_Bacteria
Unrelated RE	6996	0.44	0.04	Bacteria	unclassified_Bacteria	unclassified_Bacteria	unclassified_Bacteria	unclassified_Bacteria	unclassified_Bacteria
Unrelated RE	7550	0.42	0.04	Bacteria	unclassified_Bacteria	unclassified_Bacteria	unclassified_Bacteria	unclassified_Bacteria	unclassified_Bacteria
Unrelated RE	7556	0.43	0.03	Bacteria	unclassified_Bacteria	unclassified_Bacteria	unclassified_Bacteria	unclassified_Bacteria	unclassified_Bacteria
Unrelated RE	7764	0.552	0.02	Bacteria	unclassified_Bacteria	unclassified_Bacteria	unclassified_Bacteria	unclassified_Bacteria	unclassified_Bacteria
Unrelated RE	7897	0.5	0.009	Bacteria	unclassified_Bacteria	unclassified_Bacteria	unclassified_Bacteria	unclassified_Bacteria	unclassified_Bacteria
Unrelated RE	7939	0.49	0.04	Bacteria	unclassified_Bacteria	unclassified_Bacteria	unclassified_Bacteria	unclassified_Bacteria	unclassified_Bacteria
Unrelated RE	8231	0.62	0.005	Bacteria	unclassified_Bacteria	unclassified_Bacteria	unclassified_Bacteria	unclassified_Bacteria	unclassified_Bacteria
Unrelated RE	8630	0.57	0.004	Bacteria	unclassified_Bacteria	unclassified_Bacteria	unclassified_Bacteria	unclassified_Bacteria	unclassified_Bacteria
Unrelated RE	878	0.69	0.02	Bacteria	unclassified_Bacteria	unclassified_Bacteria	unclassified_Bacteria	unclassified_Bacteria	unclassified_Bacteria
Unrelated RE	9101	0.54	0.004	Bacteria	unclassified_Bacteria	unclassified_Bacteria	unclassified_Bacteria	unclassified_Bacteria	unclassified_Bacteria
Unrelated RE	9314	0.43	0.03	Bacteria	unclassified_Bacteria	unclassified_Bacteria	unclassified_Bacteria	unclassified_Bacteria	unclassified_Bacteria
Unrelated RE	9780	0.43	0.05	Bacteria	unclassified_Bacteria	unclassified_Bacteria	unclassified_Bacteria	unclassified_Bacteria	unclassified_Bacteria
Unrelated RE	9854	0.41	0.04	Bacteria	unclassified_Bacteria	unclassified_Bacteria	unclassified_Bacteria	unclassified_Bacteria	unclassified_Bacteria
Unrelated RE	12330	0.45	0.04	Bacteria	Verrucomicrobia	Opitutae	Opitutales	Opitutaceae	Opitutus
Unrelated RE	19565	0.67	0.05	Bacteria	Verrucomicrobia	Opitutae	Opitutales	Opitutaceae	Opitutus
Unrelated RE	9440	0.51	0.05	Bacteria	Verrucomicrobia	Opitutae	Opitutales	Opitutaceae	Opitutus
Unrelated RE	9033	0.52	0.01	Bacteria	Verrucomicrobia	Spartobacteria	unclassified_Spartobacteria	unclassified_Spartobacteria	Spartobacteria_genera_incertae_sedis
Unrelated RE	155	0.76	0.001	Bacteria	Verrucomicrobia	Subdivision3	unclassified_Subdivision3	unclassified_Subdivision3	Subdivision3_genera_incertae_sedis
Unrelated RE	1553	0.69	0.007	Bacteria	Verrucomicrobia	Subdivision3	unclassified_Subdivision3	unclassified_Subdivision3	Subdivision3_genera_incertae_sedis
Unrelated RE	1606	0.74	0.001	Bacteria	Verrucomicrobia	Subdivision3	unclassified_Subdivision3	unclassified_Subdivision3	Subdivision3_genera_incertae_sedis
Unrelated RE	1800	0.71	0.009	Bacteria	Verrucomicrobia	Subdivision3	unclassified_Subdivision3	unclassified_Subdivision3	Subdivision3_genera_incertae_sedis
Unrelated RE	1990	0.57	0.02	Bacteria	Verrucomicrobia	Subdivision3	unclassified_Subdivision3	unclassified_Subdivision3	Subdivision3_genera_incertae_sedis
Unrelated RE	19925	0.56	0.04	Bacteria	Verrucomicrobia	Subdivision3	unclassified_Subdivision3	unclassified_Subdivision3	Subdivision3_genera_incertae_sedis
Unrelated RE	2099	0.64	0.02	Bacteria	Verrucomicrobia	Subdivision3	unclassified_Subdivision3	unclassified_Subdivision3	Subdivision3_genera_incertae_sedis
Unrelated RE	22339	0.5	0.02	Bacteria	Verrucomicrobia	Subdivision3	unclassified_Subdivision3	unclassified_Subdivision3	Subdivision3_genera_incertae_sedis
Unrelated RE	2324	0.77	0.001	Bacteria	Verrucomicrobia	Subdivision3	unclassified_Subdivision3	unclassified_Subdivision3	Subdivision3_genera_incertae_sedis
Unrelated RE	2417	0.85	0.001	Bacteria	Verrucomicrobia	Subdivision3	unclassified_Subdivision3	unclassified_Subdivision3	Subdivision3_genera_incertae_sedis
Unrelated RE	2938	0.64	0.004	Bacteria	Verrucomicrobia	Subdivision3	unclassified_Subdivision3	unclassified_Subdivision3	Subdivision3_genera_incertae_sedis
Unrelated RE	316	0.66	0.02	Bacteria	Verrucomicrobia	Subdivision3	unclassified_Subdivision3	unclassified_Subdivision3	Subdivision3_genera_incertae_sedis
Unrelated RE	363	0.7	0.001	Bacteria	Verrucomicrobia	Subdivision3	unclassified_Subdivision3	unclassified_Subdivision3	Subdivision3_genera_incertae_sedis
Unrelated RE	5209	0.63	0.006	Bacteria	Verrucomicrobia	Subdivision3	unclassified_Subdivision3	unclassified_Subdivision3	Subdivision3_genera_incertae_sedis
Unrelated RE	6348	0.79	0.004	Bacteria	Verrucomicrobia	Subdivision3	unclassified_Subdivision3	unclassified_Subdivision3	Subdivision3_genera_incertae_sedis
Unrelated RE	7154	0.53	0.01	Bacteria	Verrucomicrobia	Subdivision3	unclassified_Subdivision3	unclassified_Subdivision3	Subdivision3_genera_incertae_sedis
Unrelated RE	7668	0.73	0.001	Bacteria	Verrucomicrobia	Subdivision3	unclassified_Subdivision3	unclassified_Subdivision3	Subdivision3_genera_incertae_sedis
Unrelated RE	8994	0.64	0.001	Bacteria	Verrucomicrobia	Subdivision3	unclassified_Subdivision3	unclassified_Subdivision3	Subdivision3_genera_incertae_sedis
Unrelated RE	9232	0.66	0.002	Bacteria	Verrucomicrobia	Subdivision3	unclassified_Subdivision3	unclassified_Subdivision3	Subdivision3_genera_incertae_sedis
Unrelated RE	959	0.78	0.001	Bacteria	Verrucomicrobia	Subdivision3	unclassified_Subdivision3	unclassified_Subdivision3	Subdivision3_genera_incertae_sedis
Unrelated RE	1653	0.53	0.05	Bacteria	Verrucomicrobia	unclassified_Verrucomicrobia	unclassified_Verrucomicrobia	unclassified_Verrucomicrobia	unclassified_Verrucomicrobia
Unrelated RE	1786	0.721	0.003	Bacteria	Verrucomicrobia	unclassified_Verrucomicrobia	unclassified_Verrucomicrobia	unclassified_Verrucomicrobia	unclassified_Verrucomicrobia
Unrelated RE	18056	0.5	0.05	Bacteria	Verrucomicrobia	unclassified_Verrucomicrobia	unclassified_Verrucomicrobia	unclassified_Verrucomicrobia	unclassified_Verrucomicrobia
Unrelated RE	20404	0.4	0.05	Bacteria	Verrucomicrobia	unclassified_Verrucomicrobia	unclassified_Verrucomicrobia	unclassified_Verrucomicrobia	unclassified_Verrucomicrobia
Unrelated RE	3483	0.72	0.006	Bacteria	Verrucomicrobia	unclassified_Verrucomicrobia	unclassified_Verrucomicrobia	unclassified_Verrucomicrobia	unclassified_Verrucomicrobia
Unrelated RE	472	0.77	0.004	Bacteria	Verrucomicrobia	unclassified_Verrucomicrobia	unclassified_Verrucomicrobia	unclassified_Verrucomicrobia	unclassified_Verrucomicrobia
Unrelated RE	4904	0.82	0.001	Bacteria	Verrucomicrobia	unclassified_Verrucomicrobia	unclassified_Verrucomicrobia	unclassified_Verrucomicrobia	unclassified_Verrucomicrobia
Unrelated RE	698	0.68	0.03	Bacteria	Verrucomicrobia	unclassified_Verrucomicrobia	unclassified_Verrucomicrobia	unclassified_Verrucomicrobia	unclassified_Verrucomicrobia
Unrelated RE	811	0.83	0.001	Bacteria	Verrucomicrobia	unclassified_Verrucomicrobia	unclassified_Verrucomicrobia	unclassified_Verrucomicrobia	unclassified_Verrucomicrobia
Unrelated RE	978	0.69	0.005	Bacteria	Verrucomicrobia	Verrucomicrobiae	Verrucomicrobiales	Verrucomicrobiaceae	Luteolibacter
Unrelated RE	14327	0.55	0.02	Bacteria	Verrucomicrobia	Verrucomicrobiae	Verrucomicrobiales	Verrucomicrobiaceae	Prosthecobacter
Unrelated RE	1661	0.67	0.03	Bacteria	Verrucomicrobia	Verrucomicrobiae	Verrucomicrobiales	Verrucomicrobiaceae	Verrucomicrobium
Related RE	5694	0.68	0.03	Bacteria	Acidobacteria	Acidobacteria_Gp16	uc_Acidobacteria_Gp16	uc_Acidobacteria_Gp16	Gp16
Related RE	3683	0.67	0.03	Bacteria	Acidobacteria	Acidobacteria_Gp6	uc_Acidobacteria_Gp6	uc_Acidobacteria_Gp6	Gp6
Related RE	5837	0.67	0.01	Bacteria	Acidobacteria	Acidobacteria_Gp6	uc_Acidobacteria_Gp6	uc_Acidobacteria_Gp6	Gp6
Related RE	7263	0.67	0.03	Bacteria	Acidobacteria	Acidobacteria_Gp6	uc_Acidobacteria_Gp6	uc_Acidobacteria_Gp6	Gp6
Related RE	6687	0.59	0.03	Bacteria	Actinobacteria	Actinobacteria	Actinomycetales	Micromonosporaceae	uc_Micromonosporaceae
Related RE	13929	0.47	0.05	Bacteria	Actinobacteria	Actinobacteria	Actinomycetales	Pseudonocardiaceae	Kibdelosporangium
Related RE	11434	0.66	0.02	Bacteria	Actinobacteria	Actinobacteria	Gaiellales	Gaiellaceae	Gaiella
Related RE	1531	0.65	0.03	Bacteria	Actinobacteria	Actinobacteria	Gaiellales	Gaiellaceae	Gaiella
Related RE	1540	0.67	0.02	Bacteria	Actinobacteria	Actinobacteria	Gaiellales	Gaiellaceae	Gaiella
Related RE	6171	0.53	0.01	Bacteria	Actinobacteria	Actinobacteria	Gaiellales	Gaiellaceae	Gaiella
Related RE	6909	0.49	0.04	Bacteria	Actinobacteria	Actinobacteria	Gaiellales	Gaiellaceae	Gaiella
Related RE	2323	0.67	0.01	Bacteria	Actinobacteria	Actinobacteria	Rubrobacterales	Rubrobacteraceae	Rubrobacter
Related RE	11068	0.53	0.007	Bacteria	Actinobacteria	Actinobacteria	Solirubrobacterales	uc_Solirubrobacterales	uc_Solirubrobacterales
Related RE	26149	0.58	0.01	Bacteria	Actinobacteria	uc_Actinobacteria	uc_Actinobacteria	uc_Actinobacteria	uc_Actinobacteria
Related RE	7418	0.5	0.02	Bacteria	Actinobacteria	uc_Actinobacteria	uc_Actinobacteria	uc_Actinobacteria	uc_Actinobacteria
Related RE	13470	0.44	0.03	Bacteria	Armatimonadetes	uc_Armatimonadetes	uc_Armatimonadetes	uc_Armatimonadetes	Armatimonadetes_gp5
Related RE	3200	0.5	0.02	Bacteria	Bacteroidetes	Flavobacteriia	Flavobacteriales	Flavobacteriaceae	Flavobacterium
Related RE	10516	0.66	0.007	Bacteria	Bacteroidetes	Sphingobacteriia	Sphingobacteriales	Chitinophagaceae	uc_Chitinophagaceae
Related RE	1475	0.7	0.003	Bacteria	Bacteroidetes	Sphingobacteriia	Sphingobacteriales	Chitinophagaceae	uc_Chitinophagaceae
Related RE	200	0.65	0.01	Bacteria	Bacteroidetes	Sphingobacteriia	Sphingobacteriales	Chitinophagaceae	Ferruginibacter
Related RE	1188	0.69	0.01	Bacteria	Bacteroidetes	Sphingobacteriia	Sphingobacteriales	Sphingobacteriaceae	Solitalea
Related RE	11233	0.5	0.04	Bacteria	Bacteroidetes	uc_Bacteroidetes	uc_Bacteroidetes	uc_Bacteroidetes	uc_Bacteroidetes
Related RE	5826	0.62	0.01	Bacteria	Bacteroidetes	uc_Bacteroidetes	uc_Bacteroidetes	uc_Bacteroidetes	uc_Bacteroidetes
Related RE	6115	581	0.01	Bacteria	Bacteroidetes	uc_Bacteroidetes	uc_Bacteroidetes	uc_Bacteroidetes	uc_Bacteroidetes
Related RE	838	0.7	0.001	Bacteria	Bacteroidetes	uc_Bacteroidetes	uc_Bacteroidetes	uc_Bacteroidetes	uc_Bacteroidetes
Related RE	7770	0.47	0.04	Bacteria	Cyanobacteria/Chloroplast	uc_Cyanobacteria/Chloroplast	uc_Cyanobacteria/Chloroplast	uc_Cyanobacteria/Chloroplast	uc_Cyanobacteria/Chloroplast
Related RE	955	0.66	0.03	Bacteria	Firmicutes	Bacilli	Bacillales	Alicyclobacillaceae	Tumebacillus
Related RE	4504	0.59	0.02	Bacteria	Firmicutes	Bacilli	Bacillales	Paenibacillaceae_1	Paenibacillus
Related RE	6431	0.51	0.04	Bacteria	Firmicutes	Bacilli	Bacillales	uc_Bacillales	uc_Bacillales
Related RE	9825	0.52	0.02	Bacteria	Firmicutes	Bacilli	Bacillales	uc_Bacillales	uc_Bacillales
Related RE	4045	0.661	0.01	Bacteria	Firmicutes	Clostridia	Clostridiales	Clostridiaceae_1	Clostridium_sensu_stricto
Related RE	4781	0.62	0.01	Bacteria	Firmicutes	Clostridia	Clostridiales	Clostridiaceae_1	Clostridium_sensu_stricto
Related RE	2376	0.67	0.02	Bacteria	Firmicutes	Clostridia	Clostridiales	Lachnospiraceae	Clostridium_XlVa
Related RE	1522	0.64	0.05	Bacteria	Firmicutes	Clostridia	Clostridiales	Peptococcaceae_1	Desulfosporosinus
Related RE	4523	0.6	0.002	Bacteria	Firmicutes	Clostridia	Clostridiales	Peptococcaceae_1	Desulfosporosinus
Related RE	1754	0.63	0.04	Bacteria	Firmicutes	Clostridia	Clostridiales	Peptostreptococcaceae	Clostridium_XI
Related RE	6517	0.64	0.04	Bacteria	Firmicutes	Clostridia	Clostridiales	Peptostreptococcaceae	Clostridium_XI
Related RE	7415	0.47	0.04	Bacteria	Firmicutes	uc_Firmicutes	uc_Firmicutes	uc_Firmicutes	uc_Firmicutes
Related RE	5094	0.66	0.02	Bacteria	Gemmatimonadetes	Gemmatimonadetes	Gemmatimonadales	Gemmatimonadaceae	Gemmatimonas
Related RE	8795	0.49	0.02	Bacteria	Gemmatimonadetes	Gemmatimonadetes	Gemmatimonadales	Gemmatimonadaceae	Gemmatimonas
Related RE	10146	0.48	0.04	Bacteria	Planctomycetes	Planctomycetia	Planctomycetales	Planctomycetaceae	uc_Planctomycetaceae
Related RE	1170	0.7	0.01	Bacteria	Planctomycetes	Planctomycetia	Planctomycetales	Planctomycetaceae	uc_Planctomycetaceae
Related RE	14297	0.52	0.04	Bacteria	Planctomycetes	Planctomycetia	Planctomycetales	Planctomycetaceae	uc_Planctomycetaceae
Related RE	16741	0.47	0.03	Bacteria	Planctomycetes	Planctomycetia	Planctomycetales	Planctomycetaceae	uc_Planctomycetaceae
Related RE	20319	0.47	0.04	Bacteria	Planctomycetes	Planctomycetia	Planctomycetales	Planctomycetaceae	Zavarzinella
Related RE	2285	0.57	0.05	Bacteria	Planctomycetes	Planctomycetia	Planctomycetales	Planctomycetaceae	uc_Planctomycetaceae
Related RE	24124	0.58	0.05	Bacteria	Planctomycetes	Planctomycetia	Planctomycetales	Planctomycetaceae	uc_Planctomycetaceae
Related RE	5426	0.48	0.03	Bacteria	Proteobacteria	Alphaproteobacteria	Alphaproteobacteria_incertae_sedis	uc_Alphaproteobacteria_incertae_sedis	Rhizomicrobium
Related RE	2032	0.65	0.01	Bacteria	Proteobacteria	Alphaproteobacteria	Rhizobiales	Hyphomicrobiaceae	uc_Hyphomicrobiaceae
Related RE	6877	0.68	0.01	Bacteria	Proteobacteria	Alphaproteobacteria	Rhizobiales	Methylobacteriaceae	Microvirga
Related RE	1583	0.65	0.008	Bacteria	Proteobacteria	Alphaproteobacteria	Rhizobiales	uc_Rhizobiales	uc_Rhizobiales
Related RE	1895	0.7	0.002	Bacteria	Proteobacteria	Alphaproteobacteria	Rhizobiales	uc_Rhizobiales	uc_Rhizobiales
Related RE	2797	0.57	0.005	Bacteria	Proteobacteria	Alphaproteobacteria	Rhizobiales	uc_Rhizobiales	uc_Rhizobiales
Related RE	3931	0.56	0.02	Bacteria	Proteobacteria	Alphaproteobacteria	Rhizobiales	uc_Rhizobiales	uc_Rhizobiales
Related RE	6351	0.55	0.02	Bacteria	Proteobacteria	Alphaproteobacteria	Rhizobiales	uc_Rhizobiales	uc_Rhizobiales
Related RE	6890	0.46	0.03	Bacteria	Proteobacteria	Alphaproteobacteria	Rhizobiales	uc_Rhizobiales	uc_Rhizobiales
Related RE	868	0.65	0.01	Bacteria	Proteobacteria	Alphaproteobacteria	Rhizobiales	uc_Rhizobiales	uc_Rhizobiales
Related RE	4494	0.63	0.01	Bacteria	Proteobacteria	Alphaproteobacteria	Rhodospirillales	Rhodospirillaceae	uc_Rhodospirillaceae
Related RE	5814	0.7	0.01	Bacteria	Proteobacteria	Alphaproteobacteria	Rhodospirillales	Rhodospirillaceae	uc_Rhodospirillaceae
Related RE	1071	0.67	0.02	Bacteria	Proteobacteria	Alphaproteobacteria	Sphingomonadales	Sphingomonadaceae	uc_Sphingomonadaceae
Related RE	16	0.65	0.02	Bacteria	Proteobacteria	Alphaproteobacteria	Sphingomonadales	Sphingomonadaceae	uc_Sphingomonadaceae
Related RE	730	0.7	0.01	Bacteria	Proteobacteria	Alphaproteobacteria	Sphingomonadales	Sphingomonadaceae	uc_Sphingomonadaceae
Related RE	94	0.67	0.01	Bacteria	Proteobacteria	Alphaproteobacteria	Sphingomonadales	Sphingomonadaceae	Sphingomonas
Related RE	2934	0.61	0.01	Bacteria	Proteobacteria	Alphaproteobacteria	Sphingomonadales	uc_Sphingomonadales	uc_Sphingomonadales
Related RE	22246	0.48	0.03	Bacteria	Proteobacteria	Alphaproteobacteria	uc_Alphaproteobacteria	uc_Alphaproteobacteria	uc_Alphaproteobacteria
Related RE	6087	0.5	0.02	Bacteria	Proteobacteria	Betaproteobacteria	Burkholderiales	Oxalobacteraceae	uc_Oxalobacteraceae
Related RE	8013	0.61	0.04	Bacteria	Proteobacteria	Betaproteobacteria	Burkholderiales	uc_Burkholderiales	uc_Burkholderiales
Related RE	2710	0.52	0.02	Bacteria	Proteobacteria	Betaproteobacteria	uc_Betaproteobacteria	uc_Betaproteobacteria	uc_Betaproteobacteria
Related RE	38749	0.47	0.03	Bacteria	Proteobacteria	Betaproteobacteria	uc_Betaproteobacteria	uc_Betaproteobacteria	uc_Betaproteobacteria
Related RE	5361	0.48	0.04	Bacteria	Proteobacteria	Betaproteobacteria	uc_Betaproteobacteria	uc_Betaproteobacteria	uc_Betaproteobacteria
Related RE	7453	0.47	0.04	Bacteria	Proteobacteria	Betaproteobacteria	uc_Betaproteobacteria	uc_Betaproteobacteria	uc_Betaproteobacteria
Related RE	9464	0.57	0.008	Bacteria	Proteobacteria	Betaproteobacteria	uc_Betaproteobacteria	uc_Betaproteobacteria	uc_Betaproteobacteria
Related RE	9607	0.61	0.05	Bacteria	Proteobacteria	Betaproteobacteria	uc_Betaproteobacteria	uc_Betaproteobacteria	uc_Betaproteobacteria
Related RE	12999	0.51	0.05	Bacteria	Proteobacteria	Deltaproteobacteria	Bdellovibrionales	Bacteriovoracaceae	Peredibacter
Related RE	13903	0.47	0.03	Bacteria	Proteobacteria	Deltaproteobacteria	Bdellovibrionales	Bdellovibrionaceae	Bdellovibrio
Related RE	10349	0.47	0.03	Bacteria	Proteobacteria	Deltaproteobacteria	Desulfuromonadales	uc_Desulfuromonadales	uc_Desulfuromonadales
Related RE	1209	0.63	0.05	Bacteria	Proteobacteria	Deltaproteobacteria	Myxococcales	uc_Myxococcales	uc_Myxococcales
Related RE	158	0.62	0.04	Bacteria	Proteobacteria	Deltaproteobacteria	Myxococcales	uc_Myxococcales	uc_Myxococcales
Related RE	29804	0.57	0.03	Bacteria	Proteobacteria	Deltaproteobacteria	Myxococcales	uc_Myxococcales	uc_Myxococcales
Related RE	9738	0.48	0.03	Bacteria	Proteobacteria	Deltaproteobacteria	Myxococcales	uc_Myxococcales	uc_Myxococcales
Related RE	12723	0.44	0.04	Bacteria	Proteobacteria	Deltaproteobacteria	uc_Deltaproteobacteria	uc_Deltaproteobacteria	uc_Deltaproteobacteria
Related RE	14488	0.48	0.02	Bacteria	Proteobacteria	Deltaproteobacteria	uc_Deltaproteobacteria	uc_Deltaproteobacteria	uc_Deltaproteobacteria
Related RE	662	0.67	0.02	Bacteria	Proteobacteria	Deltaproteobacteria	uc_Deltaproteobacteria	uc_Deltaproteobacteria	uc_Deltaproteobacteria
Related RE	727	0.64	0.04	Bacteria	Proteobacteria	Deltaproteobacteria	uc_Deltaproteobacteria	uc_Deltaproteobacteria	uc_Deltaproteobacteria
Related RE	26517	0.61	0.005	Bacteria	Proteobacteria	Gammaproteobacteria	Pseudomonadales	Pseudomonadaceae	Pseudomonas
Related RE	13349	0.45	0.05	Bacteria	Proteobacteria	Gammaproteobacteria	uc_Gammaproteobacteria	uc_Gammaproteobacteria	uc_Gammaproteobacteria
Related RE	51988	0.47	0.03	Bacteria	Proteobacteria	Gammaproteobacteria	uc_Gammaproteobacteria	uc_Gammaproteobacteria	uc_Gammaproteobacteria
Related RE	5713	0.58	0.03	Bacteria	Proteobacteria	Gammaproteobacteria	uc_Gammaproteobacteria	uc_Gammaproteobacteria	uc_Gammaproteobacteria
Related RE	2957	0.64	0.02	Bacteria	Proteobacteria	Gammaproteobacteria	Xanthomonadales	Xanthomonadaceae	Lysobacter
Related RE	320	0.64	0.02	Bacteria	Proteobacteria	Gammaproteobacteria	Xanthomonadales	Xanthomonadaceae	Arenimonas
Related RE	3324	0.64	0.05	Bacteria	Proteobacteria	Gammaproteobacteria	Xanthomonadales	Xanthomonadaceae	Lysobacter
Related RE	6599	0.54	0.02	Bacteria	Proteobacteria	Gammaproteobacteria	Xanthomonadales	Xanthomonadaceae	Dyella
Related RE	34093	0.6	0.04	Bacteria	Proteobacteria	uc_Proteobacteria	uc_Proteobacteria	uc_Proteobacteria	uc_Proteobacteria
Related RE	6764	0.56	0.006	Bacteria	Proteobacteria	uc_Proteobacteria	uc_Proteobacteria	uc_Proteobacteria	uc_Proteobacteria
Related RE	7196	0.57	0.05	Bacteria	Proteobacteria	uc_Proteobacteria	uc_Proteobacteria	uc_Proteobacteria	uc_Proteobacteria
Related RE	8995	0.5	0.05	Bacteria	Proteobacteria	uc_Proteobacteria	uc_Proteobacteria	uc_Proteobacteria	uc_Proteobacteria
Related RE	10106	0.65	0.02	Bacteria	uc_Bacteria	uc_Bacteria	uc_Bacteria	uc_Bacteria	uc_Bacteria
Related RE	10631	0.48	0.02	Bacteria	uc_Bacteria	uc_Bacteria	uc_Bacteria	uc_Bacteria	uc_Bacteria
Related RE	13026	0.45	0.03	Bacteria	uc_Bacteria	uc_Bacteria	uc_Bacteria	uc_Bacteria	uc_Bacteria
Related RE	13313	0.47	0.03	Bacteria	uc_Bacteria	uc_Bacteria	uc_Bacteria	uc_Bacteria	uc_Bacteria
Related RE	14217	0.5	0.02	Bacteria	uc_Bacteria	uc_Bacteria	uc_Bacteria	uc_Bacteria	uc_Bacteria
Related RE	15675	0.58	0.003	Bacteria	uc_Bacteria	uc_Bacteria	uc_Bacteria	uc_Bacteria	uc_Bacteria
Related RE	17532	0.45	0.03	Bacteria	uc_Bacteria	uc_Bacteria	uc_Bacteria	uc_Bacteria	uc_Bacteria
Related RE	17813	0.47	0.03	Bacteria	uc_Bacteria	uc_Bacteria	uc_Bacteria	uc_Bacteria	uc_Bacteria
Related RE	19478	0.47	0.05	Bacteria	uc_Bacteria	uc_Bacteria	uc_Bacteria	uc_Bacteria	uc_Bacteria
Related RE	19549	0.65	0.01	Bacteria	uc_Bacteria	uc_Bacteria	uc_Bacteria	uc_Bacteria	uc_Bacteria
Related RE	2085	0.67	0.03	Bacteria	uc_Bacteria	uc_Bacteria	uc_Bacteria	uc_Bacteria	uc_Bacteria
Related RE	21128	0.49	0.03	Bacteria	uc_Bacteria	uc_Bacteria	uc_Bacteria	uc_Bacteria	uc_Bacteria
Related RE	21542	0.49	0.03	Bacteria	uc_Bacteria	uc_Bacteria	uc_Bacteria	uc_Bacteria	uc_Bacteria
Related RE	21575	0.46	0.04	Bacteria	uc_Bacteria	uc_Bacteria	uc_Bacteria	uc_Bacteria	uc_Bacteria
Related RE	2158	0.5	0.03	Bacteria	uc_Bacteria	uc_Bacteria	uc_Bacteria	uc_Bacteria	uc_Bacteria
Related RE	22155	0.63	0.002	Bacteria	uc_Bacteria	uc_Bacteria	uc_Bacteria	uc_Bacteria	uc_Bacteria
Related RE	24795	0.52	0.02	Bacteria	uc_Bacteria	uc_Bacteria	uc_Bacteria	uc_Bacteria	uc_Bacteria
Related RE	3083	0.63	0.04	Bacteria	uc_Bacteria	uc_Bacteria	uc_Bacteria	uc_Bacteria	uc_Bacteria
Related RE	32125	0.53	0.01	Bacteria	uc_Bacteria	uc_Bacteria	uc_Bacteria	uc_Bacteria	uc_Bacteria
Related RE	3361	0.65	0.02	Bacteria	uc_Bacteria	uc_Bacteria	uc_Bacteria	uc_Bacteria	uc_Bacteria
Related RE	386	0.882	0.001	Bacteria	uc_Bacteria	uc_Bacteria	uc_Bacteria	uc_Bacteria	uc_Bacteria
Related RE	4096	0.58	0.02	Bacteria	uc_Bacteria	uc_Bacteria	uc_Bacteria	uc_Bacteria	uc_Bacteria
Related RE	431	0.66	0.03	Bacteria	uc_Bacteria	uc_Bacteria	uc_Bacteria	uc_Bacteria	uc_Bacteria
Related RE	4758	0.69	0.002	Bacteria	uc_Bacteria	uc_Bacteria	uc_Bacteria	uc_Bacteria	uc_Bacteria
Related RE	5144	0.66	0.02	Bacteria	uc_Bacteria	uc_Bacteria	uc_Bacteria	uc_Bacteria	uc_Bacteria
Related RE	5329	0.49	0.05	Bacteria	uc_Bacteria	uc_Bacteria	uc_Bacteria	uc_Bacteria	uc_Bacteria
Related RE	5526	0.44	0.02	Bacteria	uc_Bacteria	uc_Bacteria	uc_Bacteria	uc_Bacteria	uc_Bacteria
Related RE	59	0.62	0.05	Bacteria	uc_Bacteria	uc_Bacteria	uc_Bacteria	uc_Bacteria	uc_Bacteria
Related RE	659	0.66	0.02	Bacteria	uc_Bacteria	uc_Bacteria	uc_Bacteria	uc_Bacteria	uc_Bacteria
Related RE	7137	0.47	0.04	Bacteria	uc_Bacteria	uc_Bacteria	uc_Bacteria	uc_Bacteria	uc_Bacteria
Related RE	7179	0.66	0.02	Bacteria	uc_Bacteria	uc_Bacteria	uc_Bacteria	uc_Bacteria	uc_Bacteria
Related RE	7280	0.56	0.009	Bacteria	uc_Bacteria	uc_Bacteria	uc_Bacteria	uc_Bacteria	uc_Bacteria
Related RE	7776	0.6	0.006	Bacteria	uc_Bacteria	uc_Bacteria	uc_Bacteria	uc_Bacteria	uc_Bacteria
Related RE	8611	0.52	0.02	Bacteria	uc_Bacteria	uc_Bacteria	uc_Bacteria	uc_Bacteria	uc_Bacteria
Related RE	8727	0.49	0.03	Bacteria	uc_Bacteria	uc_Bacteria	uc_Bacteria	uc_Bacteria	uc_Bacteria
Related RE	8806	0.5	0.04	Bacteria	uc_Bacteria	uc_Bacteria	uc_Bacteria	uc_Bacteria	uc_Bacteria
Related RE	1874	0.49	0.02	Bacteria	Verrucomicrobia	Spartobacteria	uc_Spartobacteria	uc_Spartobacteria	Spartobacteria_genera_incertae_sedis
Related RE	2413	0.63	0.03	Bacteria	Verrucomicrobia	Spartobacteria	uc_Spartobacteria	uc_Spartobacteria	Spartobacteria_genera_incertae_sedis
Related RE	3099	0.61	0.01	Bacteria	Verrucomicrobia	Subdivision3	uc_Subdivision3	uc_Subdivision3	Subdivision3_genera_incertae_sedis
Related RE	831	0.64	0.04	Bacteria	Verrucomicrobia	Subdivision3	uc_Subdivision3	uc_Subdivision3	Subdivision3_genera_incertae_sedis
Native	21733	0.47	0.04	Bacteria	Acidobacteria	Acidobacteria_Gp3	uc_Acidobacteria_Gp3	uc_Acidobacteria_Gp3	Gp3
Native	4490	0.61	0.03	Bacteria	Acidobacteria	Acidobacteria_Gp3	uc_Acidobacteria_Gp3	uc_Acidobacteria_Gp3	Gp3
Native	2672	0.47	0.04	Bacteria	Acidobacteria	Acidobacteria_Gp4	uc_Acidobacteria_Gp4	uc_Acidobacteria_Gp4	Blastocatella
Native	3785	0.47	0.04	Bacteria	Acidobacteria	Acidobacteria_Gp4	uc_Acidobacteria_Gp4	uc_Acidobacteria_Gp4	Gp4
Native	7125	0.46	0.04	Bacteria	Acidobacteria	Acidobacteria_Gp4	uc_Acidobacteria_Gp4	uc_Acidobacteria_Gp4	Gp4
Native	185	0.66	0.05	Bacteria	Acidobacteria	Acidobacteria_Gp6	uc_Acidobacteria_Gp6	uc_Acidobacteria_Gp6	Gp6
Native	1933	0.54	0.04	Bacteria	Acidobacteria	Acidobacteria_Gp6	uc_Acidobacteria_Gp6	uc_Acidobacteria_Gp6	Gp6
Native	6204	0.44	0.04	Bacteria	Acidobacteria	Acidobacteria_Gp6	uc_Acidobacteria_Gp6	uc_Acidobacteria_Gp6	Gp6
Native	3765	0.54	0.03	Bacteria	Actinobacteria	Actinobacteria	Acidimicrobiales	uc_Acidimicrobiales	uc_Acidimicrobiales
Native	4957	0.55	0.006	Bacteria	Actinobacteria	Actinobacteria	Actinomycetales	Mycobacteriaceae	Mycobacterium
Native	790	0.68	0.02	Bacteria	Actinobacteria	Actinobacteria	Actinomycetales	Nocardiaceae	Rhodococcus
Native	8203	0.47	0.03	Bacteria	Actinobacteria	Actinobacteria	Actinomycetales	Thermomonosporaceae	Actinoallomurus
Native	4204	0.44	0.05	Bacteria	Actinobacteria	Actinobacteria	Actinomycetales	uc_Actinomycetales	uc_Actinomycetales
Native	6054	0.5	0.01	Bacteria	Actinobacteria	Actinobacteria	Solirubrobacterales	Solirubrobacteraceae	Solirubrobacter
Native	6381	0.48	0.04	Bacteria	Actinobacteria	Actinobacteria	Solirubrobacterales	Solirubrobacteraceae	Solirubrobacter
Native	14019	0.46	0.05	Bacteria	Actinobacteria	Actinobacteria	Solirubrobacterales	uc_Solirubrobacterales	uc_Solirubrobacterales
Native	1492	0.69	0.006	Bacteria	Actinobacteria	Actinobacteria	uc_Actinobacteria	uc_Actinobacteria	uc_Actinobacteria
Native	17908	0.45	0.04	Bacteria	Actinobacteria	Actinobacteria	uc_Actinobacteria	uc_Actinobacteria	uc_Actinobacteria
Native	1409	0.69	0.05	Bacteria	Actinobacteria	uc_Actinobacteria	uc_Actinobacteria	uc_Actinobacteria	uc_Actinobacteria
Native	13043	0.44	0.03	Bacteria	Armatimonadetes	Chthonomonadetes	Chthonomonadales	Chthonomonadaceae	Chthonomonas/Armatimonadetes_gp3
Native	4615	0.48	0.05	Bacteria	Armatimonadetes	uc_Armatimonadetes	uc_Armatimonadetes	uc_Armatimonadetes	Armatimonadetes_gp5
Native	1769	0.79	0.004	Bacteria	Bacteroidetes	Cytophagia	Cytophagales	Cytophagaceae	Emticicia
Native	1056	0.71	0.03	Bacteria	Bacteroidetes	Sphingobacteriia	Sphingobacteriales	Chitinophagaceae	uc_Chitinophagaceae
Native	3962	0.66	0.04	Bacteria	Bacteroidetes	Sphingobacteriia	Sphingobacteriales	Sphingobacteriaceae	Pedobacter
Native	3469	0.55	0.02	Bacteria	Bacteroidetes	Sphingobacteriia	Sphingobacteriales	uc_Sphingobacteriales	uc_Sphingobacteriales
Native	10554	0.51	0.03	Bacteria	Bacteroidetes	uc_Bacteroidetes	uc_Bacteroidetes	uc_Bacteroidetes	uc_Bacteroidetes
Native	13846	0.63	0.02	Bacteria	Bacteroidetes	uc_Bacteroidetes	uc_Bacteroidetes	uc_Bacteroidetes	uc_Bacteroidetes
Native	4086	0.67	0.03	Bacteria	Bacteroidetes	uc_Bacteroidetes	uc_Bacteroidetes	uc_Bacteroidetes	uc_Bacteroidetes
Native	9663	0.54	0.04	Bacteria	Bacteroidetes	uc_Bacteroidetes	uc_Bacteroidetes	uc_Bacteroidetes	uc_Bacteroidetes
Native	9594	0.6	0.01	Bacteria	candidate_division_WPS-2	uc_candidate_division_WPS-2	uc_candidate_division_WPS-2	uc_candidate_division_WPS-2	WPS-2_genera_incertae_sedis
Native	3813	0.5	0.03	Bacteria	Chlamydiae	Chlamydiia	Chlamydiales	uc_Chlamydiales	uc_Chlamydiales
Native	2558	0.55	0.03	Bacteria	Firmicutes	Bacilli	Bacillales	Alicyclobacillaceae	Tumebacillus
Native	12581	0.47	0.03	Bacteria	Firmicutes	Bacilli	Bacillales	Paenibacillaceae_1	Cohnella
Native	28879	0.47	0.03	Bacteria	Firmicutes	Bacilli	Bacillales	Paenibacillaceae_1	Paenibacillus
Native	5199	0.45	0.05	Bacteria	Firmicutes	Bacilli	Bacillales	Paenibacillaceae_1	Paenibacillus
Native	621	0.66	0.009	Bacteria	Firmicutes	Bacilli	Bacillales	Paenibacillaceae_1	Paenibacillus
Native	13899	0.55	0.05	Bacteria	Parcubacteria	uc_Parcubacteria	uc_Parcubacteria	uc_Parcubacteria	Parcubacteria_genera_incertae_sedis
Native	4966	0.47	0.03	Bacteria	Planctomycetes	Planctomycetia	Planctomycetales	Planctomycetaceae	Gemmata
Native	6190	0.55	0.04	Bacteria	Planctomycetes	Planctomycetia	Planctomycetales	Planctomycetaceae	Gemmata
Native	24577	0.45	0.03	Bacteria	Planctomycetes	Planctomycetia	Planctomycetales	Planctomycetaceae	Planctomyces
Native	27491	0.53	0.01	Bacteria	Planctomycetes	Planctomycetia	Planctomycetales	Planctomycetaceae	Planctomyces
Native	7771	0.57	0.05	Bacteria	Planctomycetes	Planctomycetia	Planctomycetales	Planctomycetaceae	Rhodopirellula
Native	12566	0.47	0.03	Bacteria	Planctomycetes	Planctomycetia	Planctomycetales	Planctomycetaceae	uc_Planctomycetaceae
Native	1760	0.47	0.05	Bacteria	Planctomycetes	Planctomycetia	Planctomycetales	Planctomycetaceae	uc_Planctomycetaceae
Native	1898	0.62	0.04	Bacteria	Planctomycetes	Planctomycetia	Planctomycetales	Planctomycetaceae	uc_Planctomycetaceae
Native	20398	0.48	0.04	Bacteria	Planctomycetes	Planctomycetia	Planctomycetales	Planctomycetaceae	uc_Planctomycetaceae
Native	23697	0.47	0.04	Bacteria	Planctomycetes	Planctomycetia	Planctomycetales	Planctomycetaceae	uc_Planctomycetaceae
Native	4844	0.47	0.05	Bacteria	Planctomycetes	Planctomycetia	Planctomycetales	Planctomycetaceae	uc_Planctomycetaceae
Native	4872	0.5	0.03	Bacteria	Planctomycetes	Planctomycetia	Planctomycetales	Planctomycetaceae	uc_Planctomycetaceae
Native	5715	0.48	0.04	Bacteria	Planctomycetes	Planctomycetia	Planctomycetales	Planctomycetaceae	uc_Planctomycetaceae
Native	6382	0.45	0.04	Bacteria	Planctomycetes	Planctomycetia	Planctomycetales	Planctomycetaceae	uc_Planctomycetaceae
Native	7007	0.51	0.03	Bacteria	Planctomycetes	Planctomycetia	Planctomycetales	Planctomycetaceae	uc_Planctomycetaceae
Native	7783	0.49	0.02	Bacteria	Planctomycetes	Planctomycetia	Planctomycetales	Planctomycetaceae	uc_Planctomycetaceae
Native	8835	0.58	0.004	Bacteria	Proteobacteria	Alphaproteobacteria	Caulobacterales	Caulobacteraceae	Phenylobacterium
Native	16633	0.57	0.01	Bacteria	Proteobacteria	Alphaproteobacteria	Rhizobiales	Rhizobiales_incertae_sedis	uc_Rhizobiales_incertae_sedis
Native	18274	0.58	0.05	Bacteria	Proteobacteria	Alphaproteobacteria	Rhodospirillales	Acetobacteraceae	Roseomonas
Native	86	0.71	0.01	Bacteria	Proteobacteria	Alphaproteobacteria	Sphingomonadales	Sphingomonadaceae	Novosphingobium
Native	2272	0.51	0.03	Bacteria	Proteobacteria	Alphaproteobacteria	Sphingomonadales	Sphingomonadaceae	uc_Sphingomonadaceae
Native	4783	0.55	0.04	Bacteria	Proteobacteria	Alphaproteobacteria	Sphingomonadales	Sphingomonadaceae	uc_Sphingomonadaceae
Native	10537	0.6	0.03	Bacteria	Proteobacteria	Alphaproteobacteria	uc_Alphaproteobacteria	uc_Alphaproteobacteria	uc_Alphaproteobacteria
Native	2137	0.76	0.008	Bacteria	Proteobacteria	Alphaproteobacteria	uc_Alphaproteobacteria	uc_Alphaproteobacteria	uc_Alphaproteobacteria
Native	2434	0.68	0.04	Bacteria	Proteobacteria	Alphaproteobacteria	uc_Alphaproteobacteria	uc_Alphaproteobacteria	uc_Alphaproteobacteria
Native	34794	0.52	0.02	Bacteria	Proteobacteria	Betaproteobacteria	Burkholderiales	Comamonadaceae	uc_Comamonadaceae
Native	2651	0.48	0.03	Bacteria	Proteobacteria	Betaproteobacteria	Burkholderiales	Oxalobacteraceae	Massilia
Native	12334	0.52	0.02	Bacteria	Proteobacteria	Betaproteobacteria	Burkholderiales	uc_Burkholderiales	uc_Burkholderiales
Native	4728	0.61	0.04	Bacteria	Proteobacteria	Betaproteobacteria	Burkholderiales	uc_Burkholderiales	uc_Burkholderiales
Native	12335	0.5	0.04	Bacteria	Proteobacteria	Betaproteobacteria	uc_Betaproteobacteria	uc_Betaproteobacteria	uc_Betaproteobacteria
Native	4374	0.48	0.04	Bacteria	Proteobacteria	Betaproteobacteria	uc_Betaproteobacteria	uc_Betaproteobacteria	uc_Betaproteobacteria
Native	9587	0.54	0.01	Bacteria	Proteobacteria	Deltaproteobacteria	Bdellovibrionales	Bdellovibrionaceae	Vampirovibrio
Native	8135	0.45	0.03	Bacteria	Proteobacteria	Deltaproteobacteria	Myxococcales	uc_Myxococcales	uc_Myxococcales
Native	10258	0.5	0.03	Bacteria	Proteobacteria	Deltaproteobacteria	uc_Deltaproteobacteria	uc_Deltaproteobacteria	uc_Deltaproteobacteria
Native	13340	0.56	0.05	Bacteria	Proteobacteria	Deltaproteobacteria	uc_Deltaproteobacteria	uc_Deltaproteobacteria	uc_Deltaproteobacteria
Native	23631	0.46	0.04	Bacteria	Proteobacteria	Deltaproteobacteria	uc_Deltaproteobacteria	uc_Deltaproteobacteria	uc_Deltaproteobacteria
Native	13116	0.47	0.04	Bacteria	Proteobacteria	Gammaproteobacteria	Legionellales	Coxiellaceae	Coxiella
Native	22173	0.61	0.001	Bacteria	Proteobacteria	Gammaproteobacteria	Xanthomonadales	Xanthomonadaceae	Panacagrimonas
Native	14865	0.49	0.03	Bacteria	Proteobacteria	Gammaproteobacteria	Xanthomonadales	Xanthomonadaceae	uc_Xanthomonadaceae
Native	19761	0.57	0.05	Bacteria	Proteobacteria	uc_Proteobacteria	uc_Proteobacteria	uc_Proteobacteria	uc_Proteobacteria
Native	25867	0.46	0.05	Bacteria	Proteobacteria	uc_Proteobacteria	uc_Proteobacteria	uc_Proteobacteria	uc_Proteobacteria
Native	2636	0.63	0.04	Bacteria	Proteobacteria	uc_Proteobacteria	uc_Proteobacteria	uc_Proteobacteria	uc_Proteobacteria
Native	10825	0.54	0.01	Bacteria	uc_Bacteria	uc_Bacteria	uc_Bacteria	uc_Bacteria	uc_Bacteria
Native	1134	0.6	0.02	Bacteria	uc_Bacteria	uc_Bacteria	uc_Bacteria	uc_Bacteria	uc_Bacteria
Native	13070	0.54	0.04	Bacteria	uc_Bacteria	uc_Bacteria	uc_Bacteria	uc_Bacteria	uc_Bacteria
Native	13605	0.44	0.04	Bacteria	uc_Bacteria	uc_Bacteria	uc_Bacteria	uc_Bacteria	uc_Bacteria
Native	14867	0.47	0.02	Bacteria	uc_Bacteria	uc_Bacteria	uc_Bacteria	uc_Bacteria	uc_Bacteria
Native	15345	0.53	0.01	Bacteria	uc_Bacteria	uc_Bacteria	uc_Bacteria	uc_Bacteria	uc_Bacteria
Native	1804	0.69	0.02	Bacteria	uc_Bacteria	uc_Bacteria	uc_Bacteria	uc_Bacteria	uc_Bacteria
Native	20466	0.566	0.03	Bacteria	uc_Bacteria	uc_Bacteria	uc_Bacteria	uc_Bacteria	uc_Bacteria
Native	22176	0.53	0.01	Bacteria	uc_Bacteria	uc_Bacteria	uc_Bacteria	uc_Bacteria	uc_Bacteria
Native	22623	0.53	0.01	Bacteria	uc_Bacteria	uc_Bacteria	uc_Bacteria	uc_Bacteria	uc_Bacteria
Native	25612	0.47	0.03	Bacteria	uc_Bacteria	uc_Bacteria	uc_Bacteria	uc_Bacteria	uc_Bacteria
Native	4400	0.47	0.03	Bacteria	uc_Bacteria	uc_Bacteria	uc_Bacteria	uc_Bacteria	uc_Bacteria
Native	4641	0.52	0.03	Bacteria	uc_Bacteria	uc_Bacteria	uc_Bacteria	uc_Bacteria	uc_Bacteria
Native	4763	0.62	0.003	Bacteria	uc_Bacteria	uc_Bacteria	uc_Bacteria	uc_Bacteria	uc_Bacteria
Native	489	0.9	0.001	Bacteria	uc_Bacteria	uc_Bacteria	uc_Bacteria	uc_Bacteria	uc_Bacteria
Native	5834	0.61	0.007	Bacteria	uc_Bacteria	uc_Bacteria	uc_Bacteria	uc_Bacteria	uc_Bacteria
Native	5929	0.61	0.003	Bacteria	uc_Bacteria	uc_Bacteria	uc_Bacteria	uc_Bacteria	uc_Bacteria
Native	6	0.73	0.003	Bacteria	uc_Bacteria	uc_Bacteria	uc_Bacteria	uc_Bacteria	uc_Bacteria
Native	6735	0.55	0.02	Bacteria	uc_Bacteria	uc_Bacteria	uc_Bacteria	uc_Bacteria	uc_Bacteria
Native	6955	0.47	0.02	Bacteria	uc_Bacteria	uc_Bacteria	uc_Bacteria	uc_Bacteria	uc_Bacteria
Native	7997	0.48	0.02	Bacteria	uc_Bacteria	uc_Bacteria	uc_Bacteria	uc_Bacteria	uc_Bacteria
Native	8432	0.43	0.04	Bacteria	uc_Bacteria	uc_Bacteria	uc_Bacteria	uc_Bacteria	uc_Bacteria
Native	8565	0.47	0.03	Bacteria	uc_Bacteria	uc_Bacteria	uc_Bacteria	uc_Bacteria	uc_Bacteria
Native	8746	0.49	0.02	Bacteria	uc_Bacteria	uc_Bacteria	uc_Bacteria	uc_Bacteria	uc_Bacteria
Native	3687	0.7	0.005	Bacteria	Verrucomicrobia	Opitutae	Opitutales	Opitutaceae	Opitutus
Native	2009	0.49	0.03	Bacteria	Verrucomicrobia	Spartobacteria	uc_Spartobacteria	uc_Spartobacteria	Spartobacteria_genera_incertae_sedis
Native	5839	0.52	0.02	Bacteria	Verrucomicrobia	Spartobacteria	uc_Spartobacteria	uc_Spartobacteria	uc_Spartobacteria
Native	7451	0.54	0.03	Bacteria	Verrucomicrobia	Subdivision3	uc_Subdivision3	uc_Subdivision3	Subdivision3_genera_incertae_sedis
Native	11065	0.51	0.04	Bacteria	Verrucomicrobia	Verrucomicrobiae	Verrucomicrobiales	Verrucomicrobiaceae	uc_Verrucomicrobiaceae
